# Supplementary material for: Enhanced channel activity by PI(4,5)P2 ignites MLKL-related pathogenic processes
Source: Cell Discov. 2022 Oct 18;8:111. doi: 10.1038/s41421-022-00451-w (PMC9576727; doi:10.1038/s41421-022-00451-w)
Supplement: Supplementary file 2 — Supplementary Tabel S1 [file 41421_2022_451_MOESM2_ESM.xlsx]

## Sheet: Sheet1
Symbol	LPS_1	LPS_2	LPS_3	NC_1	NC_2	NC_3
A1cf	1697.53	1685.01	782.069	663.897	730.168	856.353
A2m	6565.6	7444.05	7922.27	5440.74	6526.62	6670.32
Aaas	6516.46	7328.18	8701.58	6074.64	6185.78	6552.19
Aacs	11755.7	9213.96	12275.2	8263.62	9715.8	10450
Aagab	135.392	974.958	1710.27	1390.51	1409.58	1295.32
Aak1	6593.18	6618.04	6777.66	4424.05	3911.91	5096.17
Aar2	615.317	421.686	1414.66	1199.43	2235.21	595.136
Aars1	66795.3	63730.6	61096.3	54678.8	66076.3	64523.6
Aars2	2115.59	2316.29	2394.83	2533.93	2883.32	2748.46
Aarsd1	8614.75	8836.53	10000.6	6605.37	7991.55	8509.1
Aasdhppt	51597.9	12503	13183.6	5368.07	6172.61	2189.93
Aatf	47323.4	60379.9	59597.2	66880.7	63531.5	69803.4
Abca13	4163.84	3810.04	3888.34	3891.23	2734.22	4337.72
Abcb10	8578.56	10154.2	10525.5	5714.35	6015.87	6338.22
Abcb1b	3438.66	2445.41	2638.34	4147.86	4541.11	4770.08
Abcb7	10528	9901.36	9453.37	8468.42	8162.28	10199.5
Abcb8	761.16	373.586	791.319	853.144	854.859	801.565
Abcc1	17957	5601.91	20117.8	16122	16561.6	2647.95
Abcc5	219.477	10	172.021	189.241	432.571	299.158
Abcd1	1183.97	1697.9	3011.32	1117.09	2950.73	3023.73
Abcd3	7540.76	7713.23	11911.4	8000.33	6383.3	4182.31
Abcd4	352.599	389.928	266.641	302.779	462.39	278.81
Abce1	70985.4	65518.3	67467.3	66376.6	55281.3	53416
Abcf1	57013.8	55841.6	63137.7	37892.6	39905.1	38718.8
Abcf2	42157.5	45008.3	48468.9	35858.4	37298.7	35681.9
Abcf3	7883.59	7651.49	7889.2	6240.38	6998.29	6245.89
Abcg1	773.897	1293.12	1252.39	861.961	946.683	927.032
Abhd10	745.595	935.089	1090.55	649.665	458.105	980.772
Abhd11	8993.83	10188.7	9925.98	9099.45	9207.2	8066.32
Abhd12	7515.97	4987.1	4476.35	4638.11	3945.71	3814.85
Abhd14a	647.742	408.683	571.613	549.804	655.028	645.448
Abhd14b	3129.05	3149.06	2891.55	3350.15	3522.63	3261.89
Abhd16a	1266.5	1418.96	1224.41	2791.23	2496.19	2656.25
Abhd17b	87.0507	202.337	183.789	566.715	179.84	450.752
Abhd5	685.954	478.412	2539.41	1055.61	2669.19	1187.82
Abi1	13681.4	7219.87	6793.24	5596.82	7519.58	6884.33
Abi2	67.6414	63.7122	103.775	165.243	263.949	292.516
Abi3	333.195	565.357	616.139	572.943	381.449	799.831
Abitram	7716.35	7336.92	7527.48	8386.82	7286.29	6249.63
Abl1	169.549	149.701	323.87	295.798	206.304	344.221
Abl2	2548.25	2263.44	2133.31	1512.88	2053.75	2184.05
Abr	19182.9	22648.4	24877.3	15202.8	18437.8	16487.5
Abracl	46258.8	52501	50958.7	45737.8	47032.4	47509.8
Abraxas1	2498.77	2599.11	3175.57	2896.42	2918.97	4306.44
Abraxas2	3155.31	2922.69	3024.01	3219.92	2793.94	3110.68
Abt1	9630.42	9072.6	8863.34	9016.2	8658.34	8387.31
Abtb2	433.606	1955.8	1997.78	1593.28	1174.58	1606.49
Acaa1a	24927.2	25294.3	27224.6	20211.1	20228.6	21353.1
Acaa1b	2362.75	1835.72	2465.22	2161.39	1716.49	2359.41
Acaa2	42106.7	30807.3	38048.3	34539.4	32693.5	34000.4
Acaca	12336.6	13026.8	12518.7	11330.5	11769.5	11728.1
Acacb	2051.13	2033.74	2354.82	2419.93	2078.84	3247.31
Acad10	1721.98	3588.42	970.699	1334.02	1031.96	1167.05
Acad11	9553.65	10339.8	15697.9	15517.3	10751.1	16342.6
Acad8	1467.38	1207.99	1304.82	729.261	645.982	634.684
Acad9	36693.7	7566.84	6443.89	7165.86	5389.45	10818.6
Acadl	24742.1	19324.1	21257.5	21153.7	19335.7	18311.6
Acadm	24466.7	25648.1	26587.3	27648.8	27312.5	27092.6
Acads	6516.81	8194.72	6242.66	9846.15	6014.68	6266.86
Acadsb	1480.02	1078.86	1938.28	2381.07	2055.06	1635.15
Acadvl	28175.5	27315.4	26053.1	26674.1	28364.6	17815.5
Acap1	2983.37	3098.43	3083.35	3232.48	4085.86	3137.67
Acap2	8606.69	4957.63	15429.2	6111.42	7654.69	5950.32
Acat1	27113.3	35015.7	26868.1	30798.3	39247.7	36666
Acat2	7125.2	5291.02	38744.4	13401	18093	42719.7
Acbd3	9222.62	3241.85	2176.03	14766.8	13060.4	23017.6
Acbd5	7575.17	6699.69	7541.07	8730.66	9300.34	9570.18
Acbd6	8505.75	9430.32	8802.82	7909.97	6734.83	7314.47
Acd	833.337	378.094	446.684	609.841	792.909	853.386
Acin1	23363.6	23958.8	29878.7	24356	28117.2	30925.9
Acly	35941	35204.6	36356.5	38029.5	38094.8	37984.1
Aco1	8522.63	7245.15	8737.09	7110.37	6471.06	7247.87
Aco2	71614	75178.4	74138	70351.9	72316.4	72361.8
Acod1	306929	315858	320848	188367	197051	185863
Acot1	2990.87	2877.99	3199.45	2098.38	2831.05	2190.69
Acot10	6418.14	7362.59	7638.65	3823.91	4467.72	11488
Acot2	3522.93	3610.12	3390.48	2944.45	2852.61	3073.08
Acot3	1202.31	1134.26	1089.36	655.187	907.523	425.495
Acot4	1202.31	1134.26	1089.36	655.187	907.523	425.495
Acot5	1202.31	1134.26	1089.36	655.187	907.523	425.495
Acot6	1202.31	1134.26	1089.36	655.187	907.523	425.495
Acot7	23583.6	25297.7	23516.7	21726.9	24033.4	23821.9
Acot8	34352.7	5025.75	5285.68	2748.62	2889.69	5337.36
Acot9	13546.4	12811.8	14085.5	8897.32	9126.36	16524
Acp1	24564.5	24428.3	24147.7	22345.8	23711	23437.3
Acp2	248.964	283.548	308.469	507.812	725.96	353.746
Acp6	2970.26	5868.19	4670.16	5076.88	5498.85	4606.47
Acsf3	2247.42	2369.46	2175.51	1597.81	2293.9	1718.69
Acsl1	12905.6	11630.1	10612.4	11871.3	11643.8	11114
Acsl3	11783	9927.61	8791.27	9090.62	9667.88	3053.47
Acsl4	22006.5	22445.7	22486.6	17460.4	19593.3	20222.5
Acsl5	5852.02	6231.96	5154.49	3002.32	2776.49	3174.52
Acsl6	1256.96	1241.35	1190.74	779.256	695.04	840.109
Acta1	1.28729e+06	1.26788e+06	1.24358e+06	1.09663e+06	1.12963e+06	1.04694e+06
Acta2	1.28729e+06	1.26788e+06	1.24358e+06	1.09663e+06	1.12963e+06	1.04694e+06
Actb	902.259	947.242	599.072	624.694	656.718	534.508
Actbl2	13926.8	14041.3	16195.6	6996.5	7538.02	6719.18
Actc1	1.28729e+06	1.26788e+06	1.24358e+06	1.09663e+06	1.12963e+06	1.04694e+06
Actg1	2410.07	3179.22	3947.9	2598.53	2626.69	1797.45
Actg2	1.28729e+06	1.26788e+06	1.24358e+06	1.09663e+06	1.12963e+06	1.04694e+06
Actl6a	20058.6	21986.4	41919.6	18033	35130.9	19292.8
Actl6b	2563.26	1984.71	22378.2	3485.91	20779.1	4040.5
Actn1	145630	95046	141598	133266	140242	139625
Actn3	3021.89	3039.81	2315.1	2843.1	1912.17	3023.27
Actn4	96379.9	92120.9	91752.4	86824.5	84822.6	85880.2
Actr10	1958.09	4173.22	1828.74	1494.03	1317.11	1716.59
Actr1a	11119.4	13133.4	12179.8	3906.75	6169.04	7617.97
Actr1b	11995.4	12233.8	12098.1	3737.65	7842.71	5822.82
Actr2	65283.5	71120.7	72171.7	61606.1	61708.1	57904.5
Actr3	120690	84123.9	131614	103499	93873.9	98650.1
Actr3b	33325.6	34718	37944.4	39731	37267.2	36710.5
Actr5	1067.2	625.046	1617.02	2690.54	2368.56	1977.37
Actr6	512.254	726.096	722.497	795.071	862.222	892.311
Actr8	6224.57	5223.16	3871.78	8913.06	8630.5	8566.42
Acy1	61914.8	63299.3	50572	56982	52827.6	51210.6
Acyp1	4938.78	7128.35	5836.01	5005.07	4536.64	5263.12
Ada	1135.04	1335.96	1644.24	1396.12	1269.35	2034.38
Adam10	3821.54	3081.68	3152.26	3518.88	3151.85	4046.99
Adam15	831.621	924.071	866.528	2211.68	552.482	707.074
Adam17	8594.28	10276	8619.71	7566.48	8085.34	7512.56
Adam8	364.608	743.674	421.463	321.633	236.222	285.592
Adam9	178.042	128.219	184.337	286.711	226.356	183.342
Adamts19	8748.82	8534.74	8050.56	16778.4	15063.9	14942.8
Adar	7226.56	7433.61	8703.25	7336.05	9442.73	10144.4
Adarb1	2588.34	4221.31	3404.73	3916.15	5990.62	5098.44
Adat1	2153.69	1417.87	1402.83	1225.44	963.687	1622.62
Adat3	2710.68	1413.73	2510.48	2308.88	2028.73	1177.77
Adck1	4545.85	4206.56	4789.15	5758.09	4990.09	4834.09
Add1	377.256	612.197	431.456	522.886	145.3	439.536
Add3	651.491	853.559	776.718	451.942	538.527	549.369
Adgre1	846.515	302.504	508.712	1357.31	1468.41	1109.59
Adgrg4	819.223	893.654	731.578	794.159	563.726	743.245
Adgrl2	584.479	668.474	438.692	582.274	386.994	729.057
Adh5	3864.05	4330.85	6706.73	2890.18	3406.63	3803.35
Adh7	124.573	638.116	1523.24	562.229	884.618	381.909
Adi1	57285.6	62721.7	63751.1	55388.2	62631.9	50646.3
Adk	32244.6	33421.9	35881.2	31756.2	28905.9	28402.9
Adnp	16146.6	16441.5	9708.42	12526.1	12402.4	9780.69
Adnp2	60.927	196.841	244.836	77.3047	97.2162	75.2321
Ado	4964.11	4132	3202.08	2321.58	2916.97	3864.28
Adpgk	20808	22016.6	20879.4	16010.2	17277.1	17820.8
Adprh	10652.6	12776.8	10592.6	9993.4	8987.02	9519.13
Adprs	1716.61	2354.09	2512.28	1460.08	2093.19	4442.86
Adrbk2	2743.85	2325.85	2214.69	1744.55	1758.68	1641.56
Adrm1	11745.5	18292.3	18224.8	6987.47	8993.4	9583.45
Adsl	58907.4	64070.1	60332	75522.9	74671.7	74879.6
Adss1	9841.89	6578.05	6218.03	14568.9	14753.6	14595.3
Adss2	42563.9	50956.7	51515.7	45815.9	45695	48503.7
Aebp2	6328.63	8637.45	8899	6391.74	5450.43	5405.19
Aen	4586.6	3543.96	4295.22	3410.67	3667.26	4322.69
Afdn	6943.47	9022.86	8444.74	6635.69	4867.74	6210.76
Aff1	11432.6	10313.4	9989.4	11469.6	11222.4	10852.4
Aff4	745.34	586.38	517.935	485.886	424.464	338.745
Afg1l	3173.75	1742.74	2250.83	6310.29	3367.17	3096.95
Afg3l1	3648.27	2948.9	6186.98	4116.47	8348.9	2636.5
Afg3l2	31044.2	35108.2	29160.3	26073.5	26587.5	18829.4
Aftph	7088.38	5760.59	4918.49	7902.33	4626.73	3831.39
Aga	1571.64	1401.37	1694.71	2106.85	1965.82	2011.24
Agap3	831.814	641.257	752.215	429.491	654.683	646.422
Agfg1	15201.1	15115.3	16061.3	13399.6	13091.7	11256.6
Agfg2	268.444	321.825	333.934	130.179	623.415	164.967
Aggf1	1275.26	1685.94	1263.49	1387.44	1431.21	2267.16
Agk	46623.7	50347.6	12571	56480.1	47804	54267.2
Ago1	2875.48	2607.09	2857.65	2234.22	2924.24	2721.09
Ago2	9031.27	6953.24	6883.25	10392.2	7427.11	7902.23
Ago3	1199.18	1049.19	1154.97	556.565	979.339	716.155
Agpat1	327.629	523.365	464.597	614.313	546.294	705.896
Agpat5	4156.8	4392.27	4630.85	3967.13	7701.05	10428
Agps	14403.1	14841	14657.4	15391.7	10312.6	14351.6
Ahctf1	26288.8	27293.2	26715.8	21698.8	23651.9	22965.6
Ahcy	193088	201648	200326	175786	170013	176534
Ahcyl1	4046.21	3357.92	3672.71	3710.54	3973.72	3931.08
Ahcyl2	1312.34	1074.25	648.289	932.321	1166.46	1038.1
Ahsa1	151493	143574	155579	144768	147111	144067
Ahsa2	568.769	729.798	736.273	516.228	421.23	370.538
Aida	1292.24	909.011	905.125	1997.15	2102.13	1497.56
Aif1	33613.8	35987.4	43623.5	48133.2	36157	42858.2
Aifm1	31065.9	31312.7	32333.5	24172.5	22114.6	25592.5
Aifm2	3587.81	61481.8	62418.7	2011.75	42544.1	3562.41
Aim2	3805.83	3419.62	6216.64	5775.79	6151.6	3106.93
Aimp1	103581	97496.8	67848.5	116757	111866	111144
Aimp2	104999	44556.8	42246.5	93067.2	93547.5	81687.1
Aip	25962.9	27972.7	27661.1	28132.9	26414.5	27773.1
Ak1	1824.54	1571.97	10401.1	8851	11761.1	4955.65
Ak2	96367.8	94313.6	98341.8	86522.7	108949	100280
Ak3	8796.98	11575.2	11871.8	8699.73	8585.05	7814.35
Ak4	19497.7	21678.8	22426	18295.3	17006.4	18694.5
Ak6	2043.94	1665.69	1660.91	2032.2	1817.46	889.563
Akap1	21440.8	23327.3	22560.3	21338.6	19772.2	20291.9
Akap10	9094	5628.11	8150.13	7817.5	7728.04	8286.94
Akap13	5373.87	4394.05	5973.55	3629.08	6210.58	4178.92
Akap8	12106.4	11291.6	11364.7	10181.9	8456.91	10191.9
Akap8l	20368.3	15861.2	15521.5	23132.9	21340.5	21560.2
Akap9	9294.11	10335.7	10564	7365.38	7695.08	7611.29
Akirin2	1080.61	722.316	903.698	719.134	957.176	864.403
Akr1a1	37478.4	38937.3	42902.2	66109.4	54515.9	66469.2
Akr1b1	85164.8	106305	93151.1	65630.2	76298.6	71656.7
Akr1b7	7302.21	8762.55	8029.17	4717.41	4765.04	4689.42
Akr1b8	21823.2	22300.8	21602.1	15637.6	17809.9	17111.7
Akr1c13	483.472	178.997	123.815	475.016	398.981	346.725
Akr1e2	11632.5	11764.3	11388.8	11931.5	11012.7	10780.4
Akr7a2	7995.06	8032.06	8121.33	7338.88	7239.81	7115.17
Akt1	20696.7	7077.53	21059.8	17396.3	11354.8	4587.32
Akt1s1	6966.8	7067.56	6476.57	6367.55	7636.37	6445.73
Akt2	1689.33	1838.3	462.032	989.891	782.869	1007.08
Akt3	735.905	361.6	969.09	186.13	633.701	1108.15
Alad	4913.12	4209.02	1878.93	2257.2	2073.01	2064.74
Alas1	4318.11	4812.02	7446.94	7196.22	7008.05	2958.36
Alb	187353	220339	195985	133482	143107	134989
Alcam	10074.2	10341.6	11083.4	6604.67	6294.18	6091.14
Aldh16a1	8378.25	7757.18	8960.17	13878.2	14218.7	14522
Aldh18a1	34128.1	34726.9	37222.4	32325.3	33403.6	33233.3
Aldh1a1	2007.79	2106.56	2377.09	1141.72	1063.94	1272.23
Aldh1a2	1924.88	2131.72	2201.34	798.313	894.562	759.501
Aldh1a3	1103.89	1145.92	1212.61	236.835	375.156	487.41
Aldh1a7	2007.79	2106.56	2377.09	1141.72	1063.94	1272.23
Aldh1b1	1103.89	1145.92	1212.61	236.835	375.156	487.41
Aldh1l1	103.803	217.294	286.383	145.804	130.234	359.02
Aldh1l2	1901.18	1532.91	1847.66	1380.59	1412.83	1642.89
Aldh2	40776.4	42445.8	43855.6	33150.4	33643.8	32267.1
Aldh3a2	567.063	525.287	683.137	639.483	241.103	272.46
Aldh3b1	2756.51	2661.49	2825.82	1727.12	3001.82	2258.3
Aldh3b3	1149.71	1434	1325.35	1332.44	1231.38	1429.49
Aldh4a1	889.098	1079.09	1084.3	567.697	1310.22	929.968
Aldh6a1	360.441	1082.86	920.416	388.56	808.55	573.863
Aldh7a1	1897.52	1606.58	2227.46	1116.75	1374.54	962.048
Aldh9a1	26653.6	24602.5	19294.4	22137.6	20769.3	18710.4
Aldoa	1.20341e+06	977986	713982	526617	704638	663164
Aldob	49990.7	55899.7	55367.8	63732.3	57874.7	60920.2
Aldoc	18126	14632.4	15081.9	16388.2	16514.8	16881.6
Alg1	884.228	753.293	874.442	926.329	744.506	80.1649
Alg10b	502.367	561.232	360.521	474.552	291.688	315.524
Alg2	1485.11	1529.3	1331.07	1024.49	1200.97	1300.46
Alg3	838.109	864.351	948.333	684.33	746.619	549.516
Alg5	4629.94	5512.52	4198.02	3498.41	3424.46	3668.32
Alg6	653.29	356.874	268.142	504.016	554.11	734.735
Alg9	3866.14	6225.87	5539.95	6195.68	5023	5563.01
Alkbh1	2764.84	5615.36	6442.65	3058.37	3588.84	3316.57
Alkbh3	2024.74	184.201	640.218	2140.31	4291.2	3044.56
Alkbh5	4555.84	5727.57	5532.32	5634.05	5462.84	5563.34
Alkbh8	458.827	416.383	382.048	239.618	295.055	294.323
Alox5ap	2150.21	5128.62	4948.1	4877.1	4798.81	4850.6
Alpl	367.302	499.81	169.987	285.128	853.715	493.23
Als2	816.082	812.664	851.07	942.484	771.555	690.243
Alyref	34524.2	42835.1	35944.7	22877.7	21359.3	23061.8
Alyref2	2424.62	2752.84	2486.64	2857.92	2718.32	1770.97
Amacr	1973.65	2499.73	2812.06	2543.69	2437.09	2320.15
Ambra1	4684.72	2611.77	3421.5	3503.4	4700.93	2202.29
Amd1	1972.38	1422.41	1515.28	2549.69	2971.18	2186.77
Amd2	1972.38	1422.41	1515.28	2549.69	2971.18	2186.77
Amdhd2	4100.19	4784.37	4822.27	4053.34	4056.96	3556.65
Amfr	3086.52	3154.59	2382.68	1908.08	2138.41	1959.21
Ammecr1	2514.51	1959.57	2061.15	1723.55	1578.53	2047.31
Amotl1	532.711	504.278	626.653	380.256	446.663	454.477
Ampd2	15472.1	17762.2	15838.2	14149.9	10847.5	13093.1
Ampd3	2349.81	1702.3	1654.83	626.79	1166.79	1104.32
Anapc1	5393.33	5270.32	5810.18	6431.69	7788.16	5618.78
Anapc10	327.915	545.315	286.598	387.757	86.3657	180.951
Anapc13	1391.99	1152.35	2443.4	1321.24	1423.73	2458.86
Anapc2	6825.9	7969.99	7929.98	6413.27	6274	6499.77
Anapc4	1079.62	1953.97	1888.81	1542.62	1090.81	1083.28
Anapc5	3411.92	3344.25	2679.82	4464	3086.81	3437.6
Anapc7	4903.71	5575.42	5696.37	4883.38	4523.72	4696.65
Angptl2	167.701	260.283	245.715	279.268	44.7079	157.656
Ank2	2422.04	2234.96	2251.32	3117.62	1413.95	2378.73
Ankfy1	13517.6	14246.8	14820.8	11930.1	12868.4	11860.3
Ankh	2915.39	1103.11	2870.76	2499.83	1175.45	2627.96
Ankle2	2846.45	3419.63	2371.78	2758.2	1987.5	2520.22
Ankmy2	401.601	496.657	465.162	410.06	492.204	256.739
Ankrd11	3942.91	4651.7	5026.89	3474.71	2640.27	3506.44
Ankrd13a	1095.01	767.704	1125.22	811.49	1455.59	783.607
Ankrd17	12561.4	11576.4	12545.1	8637.22	8965.06	9309.03
Ankrd27	5324.77	3593.86	3289.09	7495.07	6178.36	6159.56
Ankrd28	2719.07	3575.11	2913.59	2558.36	2899.95	2652.83
Ankrd39	838.299	1192.18	3795.16	1313.21	1275.76	1039.45
Ankrd44	4333.42	4441.68	4230.76	3524.73	3478.94	4245.01
Ankrd52	4171.47	4697.97	5135.97	3312.88	3709.64	3293.37
Anks1a	2075.74	2899.05	3058.44	2061.9	2271.82	2252.6
Ankzf1	6870.86	6223.62	5752.86	4428.15	4280.24	4204.33
Anln	27235.6	29816.9	28989.7	19106.4	7236.89	18714.4
Ano10	2340.36	222.997	1928.03	143.56	1794.09	291.545
Ano6	4817.18	5764.83	4142.5	5093.74	4110.9	5342.06
Anp32a	81414.8	93236.8	50450.6	70074.9	47614.2	29271
Anp32b	75553.8	72148.4	70347.8	65660.5	44690.1	75226.2
Anp32c	58832.6	68772.6	23683.3	38461	24219.3	1805.15
Anp32e	53417.5	65117.2	64809.9	83987.6	79731.8	87877.7
Anpep	11351.3	12244.1	10712	10067.3	10681.6	10813
Anxa1	35323	36221.4	39290.5	28724.8	28482.5	28871.6
Anxa11	7842.36	7646.14	7556.18	5737.92	9724.57	5309.44
Anxa2	88285.7	84439.7	99815	84892.7	97092.9	99608.4
Anxa3	38304.4	39838.4	39701.6	29182.7	30368.5	29144.7
Anxa4	12206.6	13434.6	11361.8	7126.67	6969.38	8739.45
Anxa5	117500	120564	116856	87121.5	78596.2	74738.7
Anxa6	24102.8	23352.3	22758.4	27400.6	24496.2	25070.8
Anxa7	28668.1	26937	26923.5	24671.3	24587.4	27774.2
Ap1b1	11812.1	12444.4	10488.7	10824.1	8241.6	11048.7
Ap1g1	11811.1	12178.2	11285.9	9985.25	9217.57	8358.88
Ap1g2	2412.2	2822.79	2610.31	1706.04	1765.55	1235.21
Ap1m1	15493.6	17000.9	17866.9	18326.9	17318.2	18539.2
Ap1m2	3495.95	2727.53	2947.33	3726.93	1839.14	1921.01
Ap1s1	4938.79	6818.04	3632.09	1360.57	2015.21	2009.94
Ap2a1	9142.08	8789.01	7818.16	5311.71	5926.03	7073.76
Ap2a2	10772.1	10994.7	10238.8	8988.77	8674.31	9533.89
Ap2b1	23021.5	23643.4	23156.9	19493	16370.3	18857.9
Ap2m1	16249.2	15577.3	15591.2	14338.6	15435.8	15593.5
Ap2s1	665.073	475.836	400.319	531.992	432.371	858.584
Ap3b1	9532.9	8790.01	9045.46	7561.88	8394.43	6563.3
Ap3b2	510.13	459.484	343.893	2304.84	307.534	3113.39
Ap3d1	10617.1	9718.39	7993.01	10043.1	5225.53	10410.1
Ap3m1	2985.69	3142.33	3608.49	3414.2	3149.01	3217.74
Ap3m2	2359.98	2687.34	2757.83	2779.96	2669.7	2440.04
Ap3s1	5732.54	6054.62	3432.57	4768.98	5271.43	4807.49
Ap4m1	185.457	217.767	219.614	336.012	278.074	362.656
Ap4s1	147.071	130.633	133.789	115.225	119.719	54.4742
Ap5b1	599.943	701.434	831.745	419.455	757.499	612.185
Ap5z1	2509.26	2892.51	2943.28	3147.72	2971.26	2730.01
Apaf1	1823.88	2547.18	3749.3	4552.87	2637.78	4831.24
Apbb1ip	11138.4	11579.1	9551.17	10004	10021.1	9569.31
Apc	128.039	74.8736	116.908	125.481	73.518	150.571
Apeh	9457.77	13589.1	9716.62	13576.4	12053.8	12486.3
Apex1	121947	99275.5	103154	121922	119870	114878
Apex2	1344.64	1796.41	706.391	1349.51	1032.45	1261.82
Aph1a	1234.34	550.898	1162.21	546.114	727.538	984.452
Api5	78249.4	76796	78749.4	68638.2	68451.8	62235.9
Apip	4240.05	4787.01	5384.09	4012.35	4069.02	4423.94
Aplp2	1464.44	1194.4	1839.61	2040.78	1600.9	2369.41
Apmap	10738.6	10008.7	10223.2	9810.48	9614.91	12410.5
Apoa1	1020.1	1203.29	897.878	464.358	546.217	954.754
Apob	169.391	129.789	1802	1818.31	2559.61	2274.26
Apobec3	2117.7	2344	2753.29	1752.23	2244.57	1323.47
Apobr	8384.59	8329.45	9428.85	9878.15	8338.6	6941.42
Apoe	6561.78	7390.58	8168.85	6405.2	5942.6	4037.61
Apoh	573.303	672.535	567.191	403.143	332.326	608.379
Apoo	3182.36	3381.45	3417.92	3268.73	263.981	177.125
Apool	4207.75	3664.33	5859.78	4682.16	4614.03	3977.76
App	2046.46	1353.78	1543.96	2251.76	2134.76	2077.66
Appbp2	2271.41	2473.31	2002.99	2224.05	2130.94	2271.92
Appl1	2884.7	2422.55	3129.93	2546.05	8601.07	2597.25
Appl2	1156.55	907.221	203.251	785.465	318.161	161.817
Aprt	175270	182567	176061	163629	174325	159883
Aptx	154.927	189.799	257.737	175.305	283.984	178.082
Aqr	6394.47	13644.6	13690.9	14568	8782.69	11142.3
Araf	221.745	145.178	156.627	175.865	199.968	175.048
Arap1	8773.67	16544.5	21540.8	6959.81	12652.4	19978.2
Arap3	854.42	630.705	1040.48	805.951	830.363	810.943
Arcn1	57393.6	57767.9	56565.1	56926.2	56871.4	57849.4
Arf1	17062.6	22253.2	28616.8	6851.68	5100.36	3869.1
Arf2	17062.6	22253.2	28616.8	6851.68	5100.36	3869.1
Arf3	17062.6	22253.2	28616.8	6851.68	5100.36	3869.1
Arf4	7162.37	7674.89	7187.7	5549.75	5364.84	5681.8
Arf5	5766.5	5316.66	5253.17	5214.08	4511.44	4726.24
Arf6	20196.6	21526.4	19878.6	14899.2	17245.6	17296.2
Arfgap1	10040.6	9424.93	8885.11	8115.47	10162	9363.85
Arfgap2	13883.3	14801.7	11229.8	12217.5	9425.27	12573.9
Arfgap3	1277.66	1049.65	1440.8	972.383	1180.2	1289.64
Arfgef1	15207.7	7730.34	8138.38	7712.75	9115.58	7349.37
Arfgef2	9906.43	8824.45	7583.91	9609.04	8600.08	8050.18
Arfgef3	584.157	639.89	572.256	1098.13	570.295	616.95
Arfip2	5725.48	6070.12	6505.46	5016.79	5842.66	5525.39
Arfrp1	195.306	213.911	708.542	345.425	517.362	464.591
Arglu1	13366.4	15863.8	19621.4	15593.5	16450.8	16699.8
Arhgap1	36906.9	20933	26678.5	27601.8	20545.8	16965.8
Arhgap10	4671.25	4698.89	5061.03	4024.05	4123.56	4084.18
Arhgap11a	1439.49	2045.02	1847.57	1824.89	1457.05	1100.31
Arhgap12	2819.17	2029.17	2466.83	2446.92	2882.73	1723.87
Arhgap17	8042.53	7502.89	8518.22	6655.29	7328.22	6207.11
Arhgap19	7225.51	5711.85	8609.25	3349.51	4978.24	4807.44
Arhgap21	1929.5	3156.61	3352.33	10226.2	2182.15	2251.93
Arhgap22	5962.73	4988.79	2796.54	3097.4	2528.24	1990.38
Arhgap25	4256.75	4876.24	4159.98	4601.15	4643.13	4412.3
Arhgap26	142.427	247.565	138.913	271.445	382.342	389.452
Arhgap27	1749.84	1435.77	1570.84	1644.45	1705.22	1779.78
Arhgap30	8342.48	9913.38	3747.99	8523.46	6789.83	5103.69
Arhgap45	10959.9	9486.45	10692.5	9371.44	12244	12300.4
Arhgap5	5018.72	4916.9	6066.65	7082.22	5134.78	6834.48
Arhgdia	350136	361793	407769	323780	311670	265487
Arhgdib	140061	139402	146789	135461	140772	138288
Arhgef1	15192.9	25726.8	24274.3	23721.6	25627.4	28050.4
Arhgef10l	6272.5	6777.15	7551.45	6428.11	8941.2	7263.09
Arhgef2	23615.8	20766.2	21458.3	24662.7	22142.3	21637.2
Arhgef6	22003.5	20316.9	16973.7	20887.7	17372.2	18178.5
Arhgef7	17965.4	14290.8	15963	18032.5	13317.6	18970.8
Arid1a	8198.84	9463.63	8031.16	9960.58	7425.56	9661.13
Arid1b	2267.12	2526.1	2515.05	2306.92	3327.64	3102.94
Arid2	10140.4	3205.06	10395.8	5727.32	5511.14	5298.57
Arid3a	8793.92	8383.65	3848.65	5624.62	5330.41	5161.13
Arid4a	1689.26	1323.94	1230.91	1111.4	989.55	484.933
Arid4b	2645.24	2299.83	2066.3	1952.24	2395.09	3515.67
Arih1	11115.1	10823.2	10310.2	11718.9	11249.4	10972.4
Arih2	2012.64	2098.04	1929.11	2494.76	2437.38	1987.03
Arl1	8289.63	9319.75	10174.3	8058.66	8608.47	6843.4
Arl11	548.284	627.179	719.007	720.862	653.434	688.885
Arl14ep	641.448	875.381	820.753	1113.37	1108.51	241.286
Arl15	319.506	333.258	558.239	252.897	410.972	262.772
Arl2	1531.87	2482.91	2250.32	1539.41	2007.99	1717.4
Arl3	18750.8	7608.14	5895.09	9956.02	4849.25	2518.94
Arl6	111.633	115.702	118.903	140.362	114.085	81.4381
Arl6ip4	251.435	167.938	157.787	121.945	124.817	141.559
Arl6ip5	14356.5	16100	15574.9	15077.6	14653.3	14144.5
Arl8a	652.293	963.885	1091.2	8039.13	6935.58	8408.41
Arl8b	6442.32	6825.75	6680.2	6615.56	7566.72	7339.36
Armc1	993.159	1080.56	832.586	617.296	466.673	739.901
Armc10	1820.99	952.809	819.204	1128.49	664.73	722.928
Armc6	1271.37	734.904	826.381	1612.05	1794.45	1953.72
Armc8	2341.45	2518.25	2395.36	2802.29	1565.81	1535.82
Armc9	372.59	369.809	494.18	346.789	287.558	377.675
Armh3	1042.31	958.863	943.912	877.76	957.083	1008.5
Armt1	3026.97	2810.56	4103.77	4552.66	2781.56	3210.04
Arnt	4270.67	4459.49	3476.62	2647.53	2742.7	2972.92
Arpc1a	103.156	86.2406	305.12	384.836	475.077	476.544
Arpc1b	98759.4	96653.4	91644.2	93837.7	89153.8	93225.6
Arpc2	65357.4	67729	53207.8	57022.7	57842.2	62539
Arpc3	34035.5	34238.5	33056.7	26412.5	28302.1	29344.9
Arpc4	61529.2	63361.6	68518.9	45373.9	45317.1	43196.7
Arpc5	38232.6	39529.7	38153.5	36553.4	33251.4	33212.6
Arpc5l	29686.2	26861.2	25566.8	21751.1	12142.7	22789.6
Arpp19	46478.3	53173.9	52439.3	50465.1	49683.8	48081.2
Arr3	1031.61	1743.6	1667.22	774.757	838.348	1437.83
Arrb1	1071.8	614.971	595.457	1213.37	843.647	595.581
Arrb2	90636.5	87036.4	79636.1	90439.5	89755.6	91880.6
Arsb	7510.59	10734.2	12932.5	6896.68	9126.75	11922.1
Arsg	992.422	648.087	998.21	1690.23	1261.89	867.815
Asah1	7429.15	4546.25	6638.22	5836.13	6132.96	4855.48
Asap1	260.788	270.987	315.593	413.117	460.643	377.519
Asb6	7931.49	7506.05	7628.13	4899.24	6182.41	6546.78
Ascc1	873.933	1034.52	1583.01	372.863	1136.88	1329.66
Ascc2	3645.73	3630.42	3354.9	4571.58	4249.66	4104.36
Ascc3	4018.68	2890.01	3803.34	4387.84	4601.49	4558.78
Asf1a	14028	14667.4	17616.8	6031.58	6479.08	6837.93
Asf1b	1694.43	1125.15	867.742	775.92	835.947	606.941
Ash1l	206.762	229.692	203.52	577.619	306.486	339.997
Ash2l	8934.54	9068.48	9151.02	7235.17	6313.61	6551.35
Asl	7538.45	9467.27	4549.8	6218.44	9345.11	9764.51
Asns	47838.8	53924.5	32450.3	45673.4	55266.3	59432.6
Asph	21305	21243.6	17887.3	15668.9	15526.5	18053.4
Aspm	639.782	1219.38	818.95	652.305	773.112	787.097
Aspscr1	5680.86	4456.24	4793.84	4910.87	4954.91	5573.04
Asrgl1	3064.79	4573.24	3303.09	3102.22	3644.31	3812.49
Aste1	764.034	441.261	1750.54	322.79	1331.73	327.039
Atad1	20846.5	19313.5	20657.8	18551.3	18942.5	21183
Atad2	2495.68	4803.2	5661.37	4860.96	1721.48	2506.19
Atad3	21895.6	23719.8	23788.8	15490.6	19904.5	16751.2
Atad5	2483.4	2747.52	3148.75	2122.25	2779.68	3428.42
Ate1	3542.44	3146.71	2997.18	3796.53	3474.11	2358.39
Atf1	4204.95	3005.05	3345.14	2604.73	108.865	172.027
Atf2	2969.16	1631.86	2916.82	2111.3	1224.35	2335.05
Atf3	1309.49	961.268	1642.06	2519.95	687.973	722.555
Atf6	331.079	79.7224	202.1	725.731	770.221	755.666
Atf6b	10	53.0378	467.151	10	53.0836	523.432
Atf7	4345.86	3674.53	4501	3127.33	3035.33	4484.15
Atf7ip	2158.83	1474.93	2108.64	1708.35	1992.41	980.977
Atg101	1128.98	789.351	1114.27	999.719	700.857	502.768
Atg12	257.18	341.398	254.22	296.263	307.515	350.855
Atg13	2813.32	4570.51	4111.31	2596.95	5959.96	2678.16
Atg16l1	1434.49	1436.4	1633.03	1448.91	1280.25	1440.55
Atg2a	272.234	112.503	318.615	413.66	407.627	538.165
Atg2b	6531.89	6983.56	6877.48	5517.56	5329.43	6248.12
Atg3	1139	1312.81	1531.57	1174.79	1052.48	822.181
Atg4b	5216.64	4500.03	3041.2	4505.06	4361.22	6275.48
Atg5	4300.46	5172.71	5322.53	4918.68	5376.8	4617.66
Atg7	2986.11	3114.75	2985.58	3221.39	2815.62	1191.12
Atic	193454	206617	215753	189352	186634	194552
Atl1	1938.98	2611.82	1839.22	1688.9	2314.73	1205.99
Atl2	8722.48	8568.51	8978.37	8407.16	9341.15	9903.17
Atl3	29170.9	21448.4	14938.7	25958.4	24439.4	9534.64
Atm	2793.09	1800.91	2723.34	2956.62	3025.02	2221.05
Atn1	640.395	452.66	499.204	538.281	646.025	572.982
Atox1	16003.6	14947.8	15191.1	16326.9	15299.3	13581.3
Atp11c	2553.85	2225.75	2162.06	3718.54	3366.28	2715.27
Atp13a1	18133.2	23768.9	11306.9	18715.3	17311.3	16360.9
Atp1a1	66887.2	53559.8	56097.6	75990.8	79241.2	87464.6
Atp1a2	5024.81	5429.91	5436.99	7890.21	6943.09	7431.58
Atp1a3	15165.8	15092.7	8692.01	13251.8	13810.6	13166.6
Atp1a4	323.916	2644.39	2448.49	2156.07	942.519	1199.28
Atp1b3	43328.7	39943.1	43053.8	29310.4	27827.8	30655.5
Atp2a1	16676	20271.9	18146.5	20034.8	22099.2	26778.8
Atp2a2	72126.2	65152.8	66876.2	76481.3	65958.1	72732.4
Atp2a3	2458.07	2768.2	3433.78	2729.98	1717.35	2988.71
Atp2b1	13171.6	23617.5	22236	20573.3	18145.7	17075.8
Atp2b2	3931.2	12060.1	12693.9	15077.1	12373.3	11985.1
Atp2b4	11921.6	20912.8	19218.7	18984.4	16131	16615.1
Atp2c1	192.897	496.871	800.904	323.091	117.121	375.437
Atp4a	3359.98	883.195	3088.09	2681.69	2934.55	2973.59
Atp5f1a	187065	201187	203854	197662	198033	199792
Atp5f1b	429239	451444	405398	295249	397750	381788
Atp5f1c	21288.7	34365.4	36733.7	13797.3	22444	13153.6
Atp5f1d	21732.8	26397.2	24157.4	10711.5	14956.4	15527.3
Atp5f1e	855.301	802.342	680.202	917.016	821.081	979.632
ATP5IF1	9064.02	13314.2	9550.86	4990.93	6920.25	8176.47
Atp5md	10248.9	10521	11576.3	8973.73	8379.09	8224.79
Atp5me	24603.9	27622.4	28391.7	24147.6	28215	25587.4
Atp5mf	35725.3	34940.6	36744.2	15768	17580.9	16949.3
Atp5mg	30367.9	31028.6	23650.2	30913.2	32892.2	29266.5
Atp5mpl	3323.75	3698.13	3692.14	5416.41	5438.68	5139.43
Atp5pb	64497.3	63049	66138.9	59610.2	62559.1	63231.1
Atp5pd	189110	185422	190926	175943	175623	160715
Atp5pf	24178	26506.3	29213	17218.6	18228.4	17241.7
Atp5po	72096.7	70280.2	76055.4	65826.4	56742.2	62911.7
Atp6ap1	8723.08	9103.18	10091.5	8111.82	7432.65	8569.52
Atp6v0a1	19168.5	9812.21	19626.2	22253.5	24060.8	19276.1
Atp6v0a2	826.258	786.79	1101.33	859.527	707.144	819.982
Atp6v0a4	826.258	786.79	1101.33	859.527	707.144	819.982
Atp6v0c	12766.9	12312.3	12825.9	12071.8	11394.2	12494.8
Atp6v0d1	23078.1	22505.1	20361.8	17760.4	18168.8	17603.3
Atp6v1a	181109	190702	185110	139934	136788	142744
Atp6v1b2	49294.2	57075.9	54917.5	46620.4	44321.3	41443.2
Atp6v1c1	52621.5	54628.1	54947.7	32279.7	34566.2	32739.2
Atp6v1d	7765.8	8176.35	8148.53	6565.26	7205.76	7847.11
Atp6v1e1	23969.6	24171.5	21545.2	19913.3	19349	18035.7
Atp6v1e2	1120.61	927.453	1185.94	656.356	213.366	1051.57
Atp6v1f	16082.9	17086	19888.7	13012.5	14734.2	14740.6
Atp6v1g1	21178.3	28652.4	6260.38	2510.92	19258.7	20180.7
Atp6v1g3	2221.35	2119.51	1548.92	1707.69	1271.21	1550.72
Atp6v1h	32030.7	28576.2	31663.6	25261.5	30481.7	27260.9
Atp7a	420.517	123.77	206.068	370.954	365.336	239.196
Atp9b	17626.9	16955.8	16908	13336.5	13198	15080.4
Atpaf1	780.838	185.8	254.181	475.494	905.481	524.665
Atpsckmt	279.539	477.736	823.359	240.461	385.498	327.646
Atr	2237.86	3077.39	2876.79	3145.45	3438.8	2995.8
Atrx	10751.8	11814.8	12339	11008.2	12956.3	11675.3
Atxn10	45878.9	44605.2	40850.5	44465.9	44893.1	44787.2
Atxn2	22094.9	25065.2	18732.2	18274.6	19148.9	16319.8
Atxn2l	36434.8	39809.7	37370.5	35548.8	32715	34690.1
Atxn3	10012	10341.8	10266.1	10040.8	8965.58	9261.69
Auh	669.053	957.44	640.341	292.711	800.61	846.98
Aup1	10095.3	10496.6	9473.63	7413.76	9252.46	5047.25
Aurka	18543.2	14200	12142.3	15882.3	21562.1	9917.65
Aurkaip1	996.967	984.766	571.203	1006.36	1166.82	1148.77
Aurkb	10278.5	11611.4	10545.7	8859.92	9647.34	7630.16
Aven	7131.96	7368.79	6824.22	7033.16	8233.61	8465.09
Avl9	1945.01	1987.47	1878.6	2146.24	2909.52	2469.03
Axin1	1266.42	415.033	435.036	1416.29	832.368	476.808
B2m	1755.08	1911.5	1333.81	2077.29	2217.33	2017.65
B3glct	267.622	247.892	175.928	291.128	283.623	303.384
B3GNT2	462.217	546.231	559.505	548.309	565.384	540.592
B4galnt1	2587.48	2803.35	3230.75	2635.13	2923.52	2711.78
B4galt1	1564.82	1063.91	1541.02	2511.62	2273.07	1385.04
B4galt5	1264.78	1543.95	1831.47	1147.04	949.886	2560.63
B4galt6	7059.94	7629.65	8052.44	5584.95	6169.86	5616.62
Babam1	3134.19	5562.9	1753.54	3861.65	3147.99	4695.4
Babam2	1565.51	1819.76	1399.06	1335.42	1693.54	1509.33
Bag1	6086.73	4036.26	3894.07	3203.11	3357.4	7926.12
Bag2	37110.2	32670.8	35130.4	41019.7	38136.6	28539.1
Bag3	9098.65	4006.61	3704.14	5371.24	4665.02	4280.25
Bag5	3318.23	2970.33	2928.33	2751.82	3571.69	2164.01
Bag6	62681.1	61333.3	58644.5	57759.6	57084.1	65489.9
Baiap2	1677.3	1912	2280.66	1838.09	1417.27	1501.26
Bak1	1555.85	2009.74	1375.82	1442.92	1478.48	1986.71
Banf1	48367.2	49012.3	51126.1	48562.4	46910.3	52412.5
Bap1	3536.22	1832.26	1810.84	2058.19	1818.65	4061.39
Bap18	2280.76	3000.75	2262.83	2517.93	2723.09	2279.1
Bard1	222.458	233.397	362.885	275.413	265.218	312.084
Basp1	283071	238402	239935	364358	276137	355231
Bax	72017.5	71792.3	68089.6	45877.5	47756.9	50095.7
Baz1a	16423.4	18093.5	18302.4	13016.1	13978.8	14167.5
Baz1b	57613.6	57435.2	66714.1	36092.2	7273.69	9466.53
Baz2a	1115.63	1070.87	1223.11	934.294	1060.44	1035.28
Bbx	1232.79	1583.21	1996.29	1766.48	294.341	1969.75
Bcap29	33145.8	28093.2	26302.9	32879.6	35546.7	35768.1
Bcap31	25419	27210.8	25530.4	23417.7	23023	23328.5
Bcar1	10	10	10	10	10	499.575
Bcas2	25464	26133.6	24628.6	22430.1	23057.8	23810.3
Bcas3	2037.74	2563.67	2321.03	1934.51	2161.85	2178.97
Bcat1	42427.3	40064.1	41923.9	41132.2	41768.1	39818.2
Bcat2	20583.1	21331.4	21580.7	19893.8	19003.7	18777.7
Bccip	8631.9	8438.91	9464.48	8787.03	8008.94	8542.39
Bckdha	3078.19	1066.51	5138.66	1853.28	2162.68	1721.42
Bckdhb	990.915	375.851	790.038	1047.81	775.722	409.059
Bckdk	2541.44	2470.84	2438.78	2273.24	2453.96	2111.02
Bcl10	1152.88	209.852	1204.59	103.799	210.977	482.404
Bcl2l1	5455.75	5431.82	5929.35	4993.8	5209.11	4885.72
Bcl2l11	2540.65	4330.45	3196.33	3250.59	3696.37	3284.38
Bcl2l13	1519.48	1430.75	1907.49	1998.46	2695.65	1501.28
Bcl7a	279.565	325.966	178.612	231.581	10	285.754
Bcl7c	766.683	631.938	911.042	659.41	504.119	425.641
Bclaf1	63754.1	50893.2	64462	57998.2	61986.6	36248.9
Bclaf3	7043.76	1619.04	5275.1	1364.01	2457.44	5842.81
Bcorl1	2193.88	946.33	1844.29	1311.16	671.709	732.638
Bcr	1380.73	668.827	418.793	561.293	3160.01	326.001
Bcs1l	4936.98	5157.09	4707.74	6282.22	5701.41	5713.73
Bdp1	848.941	911.793	970.991	693.499	846.299	806.926
Becn1	231.839	65.2717	236.819	390.374	249.691	250.683
Bend3	3797.95	3510.77	3329.76	2731.99	3410.54	3608.52
Best2	1480.05	1736.65	1524.08	1191.06	1777.78	1363.99
Bet1	216.541	356.893	386.316	264.678	345.589	312.737
Bicd2	4621.55	5075.54	4169.71	3935.39	4073.52	4601.45
Bicra	546.868	1088.95	1642.3	1558.54	655.28	535.99
Bid	42687.2	40918.7	43843.9	38773.7	41768.4	40625.1
Bin1	52614.3	35671.5	48640.3	46692.8	42199	19281.5
Bin2	40737.3	36230.4	36475	46092.4	43325.6	40403.3
Birc5	9631.29	9072.23	4631.94	6940.01	4608.75	3442.93
Birc6	43450.5	52627.4	46966.3	35273.8	30168.3	31790.3
Bles03	996.745	2177.91	921.693	1738.62	1853.11	1507.17
Blm	4660.58	1977.99	1783.79	3643.01	6031.77	6143.37
Blmh	95906	97388.2	89343.9	85614.6	51818.1	47145.6
Blnk	1216.42	2109.78	832.87	1751.24	1952.03	1854.51
Bloc1s3	1971.27	2028.12	2181.62	2024.26	2103.63	2015.42
Bloc1s4	3074.53	1215.55	2709.25	2156.59	2180.86	1441.73
Bloc1s5	2554.41	2404.66	2654.6	2626.02	2949.37	2559.53
Blvra	47610.6	48580.1	47028.4	40450.5	40223.2	38358.2
Blvrb	16020.5	17061.6	20175.5	16242.8	17112.3	16237.1
Bmi1	1990.53	1854.99	1834.69	1639.94	1488.74	1740.97
Bmp2k	1173.16	1038.73	192.038	1096.49	917.45	860.878
Bmpr2	1503.01	1495.76	1126.67	1045.32	1006.45	1405.55
Bnip1	3789.28	4777.19	4088.78	2477.95	2446.08	2688.28
Bnip2	2658.84	1785.22	1886.42	1071.81	2048.77	1720.79
Bnip3	1139.86	2582.22	3248.06	931.673	772.527	1638.17
Bnip3l	2887.83	2778.06	3065.66	2738.52	2641.86	2345.99
Bnip5	118.915	18489.3	18128	10962.7	11817.7	13429.3
Bod1l	10859.5	9427.69	8250.41	7929.19	5439.39	5993.25
Bola1	23737.6	22983.9	22610.1	20462.8	19935.4	20439.4
Bola2	26226.7	30842.8	25907.3	24834.5	22605.8	27505.3
Bola3	1815.26	1786.12	2013.13	1980.61	1786.11	1573.24
Bop1	48630.4	52431.4	49086.8	41289.6	44136.1	39178.2
Bora	2908.75	2190.98	2145.59	2832.15	3238.29	3010.42
Bphl	6024.1	6505.43	1657.93	1764.64	1868.23	1568.21
Bpnt1	60022.2	54037.1	43259.7	55927.1	59350.4	52861.6
Bpnt2	1398.02	1606.1	2044.5	1179.87	1128.01	1509.86
Braf	342.612	330.243	328.699	355.042	398.076	302.317
Brap	1669.78	843.5	1582.85	1642.21	1721.89	11667.7
Brat1	1311.94	2326.35	1755.22	1081.18	1011.86	1917.78
Brawnin	349.382	1049.38	715.599	1004.52	701.78	601.443
Brca1	1074.28	1867.46	1263.94	1114.71	514.961	1846.64
Brca2	264.842	493.34	397.91	552.432	566.084	630.274
Brcc3	1464.04	1801.2	1990.25	1278.45	1218.75	1463.99
Brd1	2289.08	1097.46	2855.75	2358.91	1504.3	3330.42
Brd2	23784.8	15282.5	12063.5	25674.9	27305.8	26442.6
Brd3	5659.81	4956.58	6129.44	5847.13	4868.2	4177.59
Brd4	14066	10222.9	8368.96	6586.84	8682.54	5533.11
Brd7	2663.3	2626.81	3676.72	2175.28	2359.8	2263.67
Brd8	295.848	393.977	334.91	277.732	365.516	10
Brd9	4520.02	5138.28	2837.46	4469.22	4379.47	4351.59
Brf1	199.901	445.53	566.453	532.412	492.66	97.0587
Bri3bp	15023.7	17527.5	15244.3	4511.9	9215.03	7524.85
Brip1	2456.69	2492.14	2449.66	2493.54	1913.36	2298.67
Brix1	17519.5	17044.1	16563.6	11515.9	10893.7	22221.5
Brk1	9644.13	8999.76	9023.72	11137.2	9399.44	10325.8
Brox	13222	12402.9	12892.7	10144.2	11011.4	10926.6
Brwd1	508.998	718.144	662.273	835.703	678.406	283.448
Bsdc1	2904.4	1959.88	1859.83	3981.82	2119.98	3420.94
Bsg	40977.4	37506.7	39886	35269.2	34701.8	36136.5
Bst2	5398.25	5194.96	5303.35	5036.45	4223.13	6761.27
Btbd1	3225	3865.49	3512.82	4042.46	4702.43	4079.79
Btf3	13780.3	17736.1	16648.4	10569.7	13101.9	12932.7
Btf3l4	23872.9	23040.4	22513	19247.3	19982.7	18363.3
Btk	16610.3	17958	19977.2	19948.6	19968.7	20177.1
Btrc	500.515	594.987	658.374	593.158	502.049	554.702
Bub1	1421.5	308.793	1942.47	4461.51	3471.71	2737.09
Bub1b	9945.2	9373.65	10245.6	9438.24	10053.1	10166.2
Bub3	41826.5	45279.8	44744.5	38990.7	36784.5	42506.4
Bud13	6064.28	10800.8	9392.56	10732.7	6982.72	16489.1
Bud23	23570.6	24278.7	25329.3	21231.7	20035.6	21528.7
Bud31	7736.24	9290.38	18964.1	10965.3	9998.67	10505.1
Bysl	25847.9	22766.5	25147.4	22882.7	20429.3	19696.5
Bzw1	40908.7	45735.8	45883.1	38086.6	43978.2	36551
Bzw2	35413.4	38827.3	35656.1	37171.5	34837.7	36626.2
C1d	742.206	341.787	325.65	2876.05	2834.91	2352.42
C1orf109	447.907	361.978	127.391	227.649	149.529	275.026
C1qbp	151094	147927	141558	133130	130959	135106
C1qc	133.123	198.461	264.87	306.055	244.918	338.638
C2cd2l	322.8	138.621	246.106	348.279	286.515	258.27
C2cd5	3457.19	4868.04	4877.05	6475.6	7685.45	2216
C3	6140.35	8811.92	14288.2	6520.56	5598.5	5411.41
Ca12	1877.62	2096.09	2329.5	831.009	1239.6	1263.32
Ca13	1914.51	2122.69	2177.26	1420.99	1368.38	1377.73
Caap1	260.995	128.969	237.94	131.803	119.577	145.238
Cab39	19796.7	19016.5	20505.1	17944.4	16994.1	17434.5
Cab39l	417.21	321.611	304.894	417.496	354.48	299.273
Cactin	1511.35	896.272	1328.39	2241.33	2291.87	701.223
Cacul1	7468.25	5175.11	5793.94	7207.31	5932.84	6007.93
Cacybp	105641	97871.8	105227	68283.8	67624.4	76941
Cad	63828.7	61515.1	61354.9	62770.6	63507.5	63390.8
Cadm1	10188.8	8664.52	9704.24	5306.53	6180.57	6528.84
Calcoco1	4081.16	3297.38	4101.21	3441.86	2848.19	2506.62
Calm1	180493	190443	186639	186280	191178	180447
Calm2	180493	190443	186639	186280	191178	180447
Calm3	180493	190443	186639	186280	191178	180447
Calr	331416	527322	465994	394742	385720	401338
Calu	22184.2	20804.6	20675.8	14943.9	17742	16137.5
Camk1	6014.41	6311.22	4050.12	5149.38	4702.27	3999.46
Camk1d	850.652	136.041	1203.86	920.421	1037.28	2101.99
Camk2a	3071.38	2784.49	3529.19	3385.07	4528.31	3847.84
Camk2d	5884.84	5922.58	5862.12	2723.86	4033.7	4585.14
Camk2g	1299	1412.09	1336.59	1670.01	1612.38	1369.04
Camlg	676.064	443.181	596.984	528.532	288.261	584.891
Camsap1	2784.81	2429.24	2685.94	2116.96	2025.38	2697.38
Camsap2	804.855	1035.85	1160.29	830.358	824.152	1188.09
Cand1	37155.1	36819.8	36564.2	35054.5	36162.2	37261.1
Cand2	5289.16	376.91	6433.93	5395.1	2922.63	5553.71
Canx	209915	205073	209114	176343	175403	150729
Cap1	233379	224895	230494	213041	207865	196977
Cap2	3228.03	3530.64	2384.56	1278.02	1157.99	1148.37
Capg	232197	238762	236571	152549	183779	176264
Capn1	3698.11	3159.41	3856.87	2948.75	3643.03	3585.49
Capn2	3307.42	1330.64	1091.37	1621.78	2234.58	1686.56
Capn7	1495.72	738.613	532.728	1961.63	1663.46	2086.53
Capns1	1207.13	1845.73	1221.38	2610.79	2272.52	1879.18
Caprin1	172888	171588	172240	159999	162587	137985
Capza1	53096.5	58698.8	57398.3	50365.6	58613.7	53337.9
Capza2	71935.1	66316.7	71152.9	77562	75324.9	69429.9
Capzb	48948.8	56678.5	49952.6	63985.3	56381.5	64873.4
Card11	9088.22	9490.43	8503.93	8483.72	8443.89	6430.77
Card9	26451.3	27606.8	29248.5	20308.6	22498	25697.2
Carhsp1	1318.39	1286.96	1054.8	1611.02	1698.77	1609.74
Carm1	5806.4	3482.63	3110.86	2925.84	3205.9	3287.38
Carnmt1	6699.3	5572.69	7902.02	6022.88	6266.66	7081.6
Cars1	11565.7	12284.7	13101.6	8843.05	9264.92	10838.5
Cars2	1929.07	1650.2	1332.04	1973.79	1217.6	1187.95
Casc3	14356.5	12389.6	16005.2	14476.1	14413.5	15554.1
Casp1	6441.19	5806.65	6140.44	5354.2	5474.19	5584.35
Casp2	260.047	752.427	551.074	1737.16	302.237	270.053
Casp3	16099.7	26202.8	25300.7	16023.4	19971.3	25587.6
Casp6	2113.93	1900.32	1901.29	1732.09	1971.86	1869.92
Casp8	9785.01	9016.38	10609	10521.3	11323.3	11638
Casp9	950.224	950.864	2377.07	1082.61	562.752	2339.64
Cast	14910.9	14580.5	15376.4	16529.9	16320.7	17497.1
Cat	27586.6	26222.3	28678.8	28261.2	28175.3	29363.7
Cbfb	22995	22862.9	21446.4	24058.7	24283.2	24251.5
Cbl	6670.52	7271.21	7318.33	6624.1	4867.68	6912.11
Cblb	654.996	277.036	293.295	6528.7	2366.41	1597.28
Cbll1	2648.36	3236.34	2585.44	2071.39	2557.36	1710.93
Cbr1	11116.5	11727.6	31993.4	19929.6	21155	7877.09
Cbr4	1177.81	1265.09	1314.02	951	1058.02	948.526
Cbwd1	23542.4	20051.1	22454.5	18472.6	16856.8	16275.3
Cbx1	7309.46	6953.01	5922.02	7888.56	8502.45	5938.68
Cbx2	282.961	87.5862	174.497	10	207.474	309.936
Cbx3	66773.7	74107.8	78254.5	29047.2	49784.6	71506.5
Cbx4	1510.53	2273.61	741.047	2291.45	1453.06	2027.47
Cbx5	45406.9	51393	44460.7	35794	33476.2	38728.4
Cc2d1a	3550.77	4156.74	2101.13	3335.11	2794.65	3665.49
Cc2d1b	6734.28	7596.72	6974.45	5314.72	5928.87	6407.79
Ccar1	35028.8	25991.2	26981.4	31969.1	28873.8	31558.1
Ccar2	24808.2	26601.5	24882.6	22979.5	24789.2	22985.3
Ccdc115	1758.02	2260.42	1266.3	3603.76	3273	3821.5
Ccdc117	1018.84	827.76	1042.25	574.284	851.803	1032.73
Ccdc12	5608.18	4113.46	3516.65	4614.01	3550.69	4286.05
Ccdc124	8012.8	7086.58	7258.41	4338.41	6587.1	5687.3
Ccdc127	666.881	702.253	654.118	709.794	351.498	705.031
Ccdc130	365.056	302.598	350.074	490.545	487.105	478.269
Ccdc134	1107.09	1192.27	1006.46	1196.68	1156.55	1275.81
Ccdc137	4636.93	8824.12	9229.9	6218.06	7736.33	7114.69
Ccdc178	41991.7	40533.7	39825.7	76752	73349.6	77837.6
Ccdc18	521.904	610.4	458.955	896.643	1202.99	1220.79
Ccdc186	10	370.161	153.619	232.838	247.179	158.073
Ccdc22	13683.8	14721.1	15167	10020.7	12021.7	12850.3
Ccdc25	8027.29	6143.18	6317.7	6605.98	6465.8	6332.55
Ccdc43	11815.8	12829.4	5886.31	5801.85	5295.09	14640.5
Ccdc47	13184.2	13327.7	13931.1	15203.9	14519.6	14007.7
Ccdc50	2049.64	2194.36	2401.7	1260.89	1356.65	1350.74
Ccdc51	9936.71	7820.76	8259.39	14301.5	10993.7	9455.3
Ccdc58	19119.6	19675.9	18654.5	18305.5	16791.7	17427.1
Ccdc59	5137.48	6289.4	6409.4	4615.83	4522.84	4747.55
Ccdc6	3659.64	3864.81	5034.97	5663.67	5298.18	3871.4
Ccdc61	804.857	585.167	1265.38	438.904	1498.64	1201.59
Ccdc71	2894.42	3846.85	3736.52	2853.82	2862.55	2625.72
Ccdc77	183.724	268.063	317.581	208.168	176.361	149.769
Ccdc84	3006.02	3269.61	3806.2	2664.48	3131.47	3417.45
Ccdc85c	5348.65	4177.85	4470.97	4778.62	4465.5	5072.86
Ccdc86	13096	14728.1	12315.1	8944	10725.7	12102.9
Ccdc87	140384	19117.2	33017.6	115857	99183	67705.8
Ccdc88a	10103.4	11343.9	10513.1	9771.88	8251.86	10597.8
Ccdc88b	6885.05	5770.59	7331.62	4031.66	7374.65	5599.53
Ccdc88c	13733	13150.6	12336.2	18424.4	14963.7	6379.6
Ccdc9	14612.1	20891.7	17461.3	28755.2	10645.7	21414.2
Ccdc90b	5681.74	4851.49	3092.59	6080.29	4623.41	2052.52
Ccdc93	8452.9	8850.06	9228.67	8847.79	9374.13	9239.41
Ccdc97	3565.26	3376.91	4262.86	2758.89	1901.24	2343.06
Ccdc9b	196.715	408.697	417.163	406.69	408.583	400.88
Ccl2	3175.07	3245.91	3058.24	1352.02	1124.56	1082.56
Ccl21b	5730.69	6418.45	7275.91	5376.45	4598.11	4826.43
Ccl21c	5730.69	6418.45	7275.91	5376.45	4598.11	4826.43
Ccl4	5433.47	5807.46	5622.79	3477.59	3398.45	3040.09
Ccm2	447.477	324.433	642.036	170.209	80.9847	229.555
Ccna2	5471.83	3947.43	3595.68	5059.66	4787.22	2338.47
Ccnb1	17160.6	19225.8	17190	14570.5	17142.7	16046.7
Ccnb2	2025.8	1409.79	2056.31	1854.6	2366.23	2492.41
Ccne1	1883.12	1795.09	1972.6	1320.79	2372.67	1440.31
Ccne2	8539.27	433.322	261.589	10466.4	222.54	192.994
Ccnh	10859.2	21469.7	10973.3	19531.5	18225.9	19910.2
Ccnk	6611.57	4833.62	5055.09	5298.98	4937.54	5598.94
Ccnl1	3438.62	2552.78	3026.68	2092.76	3186.15	1662.31
Ccnl2	1622.8	2911.35	2296.94	2125.71	2477.64	2414.65
Ccnt1	6689.51	8091.89	6993.67	6915.3	7213.46	4609.84
Ccnt2	173.019	141.915	296.691	309.166	268.703	222.389
Ccsmst1	1233.86	1331.06	887.101	953.192	782.3	575.28
Cct2	203558	213070	214581	145863	129774	159398
Cct3	265668	274383	269238	251228	257345	248248
Cct4	227809	128280	168876	200327	218966	144217
Cct5	135856	135158	130290	103935	105633	123604
Cct6a	141013	153241	150183	148926	146932	151956
Cct6b	162828	169583	155788	157235	162970	144885
Cct7	196162	202820	197554	154855	160291	156710
Cct8	159473	178738	192622	158732	150637	158285
Ccz1	3495.27	3369.07	3610.76	2155.69	2405.94	2718.9
Cd14	36022.9	34175.6	29809.9	27944.3	26691.9	25346.2
Cd151	656.324	987.868	899.387	605.787	922.257	620.814
Cd180	7086.44	13177	13150.5	14245.9	12916.9	13328
Cd28	1843.57	2729.05	2575.33	1181	158.48	1243.52
Cd2ap	16873.5	16151.8	16573.2	14473.5	14683.7	13854.6
Cd2bp2	3054.14	4746.52	2457.79	2590.31	3488.85	2318
Cd300a	190.78	252.688	72452	406.386	217.104	429.938
Cd44	7988.63	10724.3	8502.81	8379.77	8993.55	8610.7
Cd47	2454.32	2315.14	1648.32	1474.95	1395.29	1667.93
Cd48	278469	6961.58	7222.87	4981.99	5029.84	5133.12
Cd5	5128.93	5269.72	8108.49	5601.25	3696.34	3041.7
Cd63	8201.99	6940.14	7330.35	1481.41	1291.67	1713.67
Cd68	2433.14	5477.51	3089.36	1336.54	1895.21	3274.6
Cd74	8243.88	7807.83	8062.64	7144.47	7725.77	7129.51
Cd81	528.644	581.944	401.798	775.978	1038.75	783.153
Cd82	6443.59	6425.51	6554.16	5107.06	4775.48	5135.64
Cd86	4923.64	5420.03	4690.04	5388.98	5115.53	5027.67
Cd9	399.313	383.541	109.926	900.763	782.365	864.477
Cda	1638.48	2584.74	2478.8	2334.82	2438.25	2522.37
Cdan1	243.768	225.569	296.557	328.886	172.528	217.201
Cdc123	3792.57	4481.8	3499.65	2619.99	1828.69	1818.24
Cdc16	5684.47	7482.83	6079.61	3555.23	6892.41	4370.53
Cdc20	15024.2	8076.29	7957.42	11746.8	11562.4	10180.2
Cdc23	2325.71	2129.2	1687.08	2464.76	2871.68	3123.4
Cdc26	2192.95	2522.45	1677.48	2818.31	2876.47	2962.1
Cdc27	2416.82	2305.16	2294.93	836.588	1455.74	1501.79
Cdc34	6148.25	2456.24	6376.52	6529.71	6528.24	3901.89
Cdc37	34585.8	82116.7	54826.7	90470.9	78876.8	35769.4
Cdc37l1	1422.53	1656.03	1286.88	1364.99	1538.19	1404.93
Cdc40	5565.55	6097.6	5132.03	5067.51	2959.86	4658.55
Cdc42	17088.5	18601.1	13135.4	12952.7	11127.3	13051.4
Cdc42bpb	8946.8	9409.72	9598.27	23458.7	11703.2	15685.7
Cdc42se2	2944.86	3378.06	3446.02	1839.97	1236.03	1508.03
Cdc45	3426.44	2662.53	3467.9	3563.53	3417.59	2966.78
Cdc5l	35400.3	34275.8	35091.3	28228.2	28535.9	28336.1
Cdc7	758.624	751.801	770.699	839.644	821.537	804.022
Cdc73	11238.8	10335.5	9974.28	10080.3	11717.9	12357.4
Cdca2	5066.55	6494.62	5433.59	5848.62	3906.88	5336.12
Cdca3	9918.62	16182.9	9287.15	7166.73	6496.49	16864.3
Cdca5	1967.96	1611.26	2193.52	1807.41	1199.29	2020.28
Cdca7l	3526.43	3867.63	3583.58	2411.16	2677.43	2714.44
Cdca8	6122.75	7692.32	6480.27	6493.59	6797.32	6260.1
Cdipt	6657.59	7312.11	6484.58	5369.86	5555.35	5218.68
Cdk1	86666	91368.9	86737.1	70209.6	41059.7	59124.9
Cdk11b	10242	8931.85	10720.7	9431.4	8692.85	9287.74
Cdk12	8339.63	6440.38	6311.7	6175.43	8040.69	7813.61
Cdk13	4103.42	4542.6	4975.63	4134.71	4267.03	5229.08
Cdk14	413.977	524.666	631.292	474.572	634.171	519.061
Cdk17	356.009	1033.25	338.165	496.633	454.474	835.048
Cdk18	12789.4	13927.2	15020.8	10852.2	10766.4	12499.4
Cdk19	2001.23	2953.59	2617.03	2406.37	1858.44	254.695
Cdk2	7240.91	8476.52	8997.95	8311.68	8584.16	8199.6
Cdk2ap1	9040.71	6281.35	6949.87	6859.78	8183.75	7828.6
Cdk2ap2	9040.71	6281.35	6949.87	6859.78	8183.75	7828.6
Cdk3	828.648	915.391	848.234	1059.99	717.526	809.033
Cdk4	8425.57	9174.61	8547.77	10839.8	11179	9190.19
Cdk5	3046.5	1812.96	3363.18	1644.35	1487.13	2264.4
Cdk5rap1	1485.77	925.261	1841.24	1991.95	1529.43	1441.43
Cdk5rap2	2814.94	2457.08	2605.9	3278.74	3384.47	3708.4
Cdk5rap3	3441.42	4217.73	4024.92	3449.01	3634.84	3710.48
Cdk6	4237.61	4655.55	4299.05	4034.65	4131.26	2851.15
Cdk7	12066.9	4769.72	4205.82	18438.3	14947.5	13277.8
Cdk8	3766.44	4948.05	4090.13	5282.56	4622.82	3473.2
Cdk9	4489.78	4914.93	4987.75	3677.98	3542.8	3130.11
Cdkal1	2152.29	123.8	173.838	2914.5	112.531	490.754
Cdkn1a	571.977	755.609	800.596	790.531	722.241	427.025
Cdkn2a	25087.8	14251.6	40559.9	48567.6	49758.1	1905.88
Cdkn2aip	8097.19	2852.27	2847.51	4314.7	7665.88	5277.04
Cdkn2aipnl	4032.28	4145.38	3206.47	3010.26	4304.77	4041.58
Cds2	5638.14	6732.2	3841.97	9561.73	1977.89	1742.84
Cdv3	81724.4	132122	72879.7	158189	171491	158621
Cdyl	631.271	1034.09	908.559	276.14	493.817	536.323
Cdyl2	5408.52	2780.7	2497.85	6552.58	5469.49	6316.28
Cebpb	5324.98	5279.76	4925.57	4165.21	4034.77	3936.57
Cebpd	736.905	1007.78	1253.41	382.168	342.783	442.149
Cebpg	1345.66	728.926	1081.37	229.418	1576.13	1069.66
Cebpz	23885.7	23591.3	25536.3	23917.2	30169.2	24161.7
Cebpzos	1857.7	1500.17	1293.98	1315.21	1291.47	2852.02
Celf1	23511	26702.9	12955.1	23502	21484.1	23234
Celf2	4972.11	4507.29	5510.37	4833.88	4232.83	4394.5
Cemip2	10	10	10	66.6395	183.251	10
Cenpc	4535.61	4159.77	3998.71	3005.39	4728.54	3710.98
Cenpe	8132.05	7499.59	7581.35	7061.48	7246.18	6730.6
Cenpi	371.985	606.931	536.833	1144.22	454.951	400.125
Cenpp	470.422	355.566	627.482	629.974	549.773	612.901
Cenps	406.334	426.284	293.104	332.397	260.542	251.649
Cenpt	359.746	391.61	329.429	349.016	260.472	279.188
Cenpu	401.663	413.303	209.758	229.701	127.003	424.636
Cenpv	13929	19083.2	17903.9	16310.1	16920.2	16494.3
Cenpx	1275.75	376.529	174.118	300.605	237.891	311.733
Cep120	615.95	264.418	376.358	1879.2	1901.26	2093.24
Cep128	416.428	581.098	485.444	251.079	346.169	366.745
Cep131	625.354	119.313	129.745	108.922	153.93	616.321
Cep135	873.061	643.726	409.795	785.641	572.376	544.861
Cep152	233.805	265.637	232.39	487.714	997.281	1003.95
Cep162	50365.9	44287.5	42178.9	33832.1	32299.4	31685.2
Cep170	16071	18296.8	21796.6	20677.8	10588.4	17713.7
Cep250	3816.26	4055.11	2588.53	2449.84	2834.85	2449.34
Cep350	2182.67	17838.3	1468.04	4929.28	2715.89	3324.87
Cep43	6719.94	7070.93	5979.17	4419.74	4018.07	4722.31
Cep55	4864.07	4720.86	4353.28	5152.77	4567.82	4993.12
Cep63	290.373	404.164	338.644	197.845	188.573	181.317
Cep68	725.142	443.271	1295.37	694.171	3326.29	872.251
Cep78	316.795	320.835	508.85	565.688	331.143	655.73
Cep85	1153.08	1332.63	1010.53	1864.27	2021.26	2288.89
Cep97	10	10	10	75.2057	78.1619	107.607
Cept1	2891.88	3333.32	2288.64	2441.47	3166.31	2338.7
Cerk	331.764	170.813	228.51	479.517	585.503	327.143
Cers2	36138.2	37991.1	38203.1	38303	37962.8	37822.5
Cers5	2320.24	3835.27	3067.26	3324.32	3730.06	4418.15
Cers6	15264.9	18979.8	10980.6	14530	13954	12252.4
Cert1	8421.12	7713.63	8246.15	7085.05	7917.16	7672.8
Cetn1	79.7093	123.477	63.9917	60.3042	72.8062	86.2592
Cetn2	9866.06	7375.11	8374.49	8271.2	6468.44	8202.09
Cetn3	2392.76	2267.61	2351.51	2283.82	1799.53	2160.55
Cfap20	467.846	366.306	577.134	515.209	669.739	523.585
Cfap298	1381.62	1301	1522.2	452.221	299.727	2157.59
Cfap36	5297.99	4701.77	2770.66	3828.45	3187.53	2294.93
Cfdp1	122350	127919	138264	103777	81748.6	42427.1
Cfl1	103942	120430	48717.7	106847	96863.4	92869.2
Cfl2	762.174	164.307	1146.08	600.27	777.155	1004.74
Cgas	10516.8	8747.41	6961.4	10018.2	7863.97	8477.22
Cggbp1	11611.8	9642.1	13019.9	12360.7	7424.96	9173.43
Chac2	507.065	619.213	675.772	669.566	795.772	1001.81
Chaf1a	9179.7	8960.5	9449.81	8856.64	8976.58	8639.48
Chaf1b	4217.46	3223.68	4123.21	5317.6	3014.59	4340.41
Champ1	5359.49	6616.21	6038.91	6473.64	5451.29	6239.02
Chchd1	10375.6	11311	10399.4	8509.09	8416.89	8459.53
Chchd2	25499	23998.7	24684.2	25923.1	25504.6	25017.8
Chchd3	13344.3	24412.3	15507.8	20481.5	17701.8	19480
Chchd4	10054.4	9537.28	9607.18	5439.13	8300.68	7535.22
Chchd6	10507.3	11916.8	12006.4	8815.26	10035.8	7687.25
Chd1	5540.2	5576.46	19640.9	18446.6	15527.1	4634.24
Chd1l	9524.27	9569.92	8220.06	9461.06	10537.3	5556.13
Chd2	2458.16	1323.16	1673.53	2713.02	2340.9	2536.45
Chd4	44386.6	51581.5	53797.1	42258	38022.8	41976.5
Chd5	2345.02	2842.49	2962.84	3070.62	2719.06	2705.36
Chd7	2289.16	3136.84	3249.74	4379.37	2411.57	1693.68
Chd8	9578.18	9843.34	9628.77	4801.2	3738.49	5205.82
Chek1	8060.06	3530.55	7606.04	2792.73	2931.97	7743.92
Cherp	19159.3	14659.5	19999.9	13291.2	18156.4	14870.7
Chid1	317.663	437.635	515.339	1115.51	780.283	619.875
Chka	913.787	1343.2	1107.04	1157.66	1046.04	1086.22
Chkb	2940.6	3236.01	2900.12	1769.39	1100.93	2227.26
Chm	935.968	720.732	286.267	5052.26	419.142	902.602
Chmp1a	511.136	403.791	309.911	631.977	379.616	424.159
Chmp1b1	1154.52	208.61	422.757	4857.69	18023.2	8229.35
Chmp1b2	1154.52	208.61	422.757	4857.69	18023.2	8229.35
Chmp2a	1142.27	1379.8	1030.07	1594.56	720.096	817.599
Chmp3	1638.53	2007.68	1610.89	752.106	1527.24	1414.73
Chmp4b	23025	25138.1	26098	28744.5	33671.5	30498.8
Chmp5	3131.46	3760.79	1422.7	182.151	1782.65	509.259
Chmp6	799.56	669.922	637.572	792.622	735.787	740.417
Chmp7	5369.11	4026.25	4837.48	7891.28	6475.2	8724.9
Chordc1	49013.2	46863.9	44094.6	57336.6	43959.9	55996.8
Chp1	9234.2	12466.3	9657.46	9805.15	12469.5	12309.3
Chrac1	2182.47	1464.62	1991.99	1284.92	1872.4	2279.99
Chtf18	7581.33	9261.9	6731.91	6796.76	6196	7713.82
Chtf8	645.664	694.652	726.082	784.447	910.596	1052.67
Chtop	31826.7	35256.7	34276.2	28811.3	28061.1	30303.8
Chuk	1895.32	1125.54	1401.76	898.919	815.005	1107.9
Churc1	170.003	768.902	715.223	164.7	720.009	791.833
Ciao1	31525.3	15717.9	31832.4	24564.8	23316.8	18163.3
Ciao2a	3375.49	3947.05	3218.36	3327.44	2114.73	2542.9
Ciao2b	5432.61	6914.63	9202.02	7298.8	6356.78	4653.94
Ciao3	1340.57	2603.68	2340.32	2504.14	2529.65	1609.13
Ciapin1	26999.1	28002.2	27365.5	27112.7	26249.6	26531.9
Cic	411.944	2381.85	435.283	82.2178	227.088	2385.18
Cilk1	864.12	533.114	986.621	833.783	760.649	982.35
Cinp	33630.9	559.451	879.17	29276.3	26894.4	966.659
Cip2a	4572.41	5042.86	4122.65	5330.97	6513.88	4294.94
Cir1	2726.01	8350.71	8277.07	8135.13	4681.94	11118.4
Cirbp	1802.75	2229.35	1807.08	3228.72	1908.07	1514.05
Cisd1	23269.3	23419.5	25383.9	18892.3	20162.8	23198.9
Cisd2	12246	12482.1	11913.5	8131.28	7620.93	8150.82
Cisd3	1882.93	1155.47	1117.97	1671.83	1589	231.945
Cit	2521.01	1940.43	1367.37	1891.31	2325.96	574.538
Ckap2	6890.85	5837.52	6083.65	6316.38	6731.47	7114.05
Ckap2l	269.637	231.044	5486.78	338.938	497.46	356.479
Ckap4	37705.1	40384.1	38259	38764.1	38618	37903.1
Ckap5	27080.3	28051.6	27309.6	24078	24460.9	24363.6
Ckb	7662.7	5248.75	5419.49	6691.1	5218.27	5112.38
Ckm	2934.4	1076.74	665.689	2770.18	1255.27	1801.17
Cks1b	14642.2	13428.7	10990.4	14383.7	17161	11165.5
Cks2	13651.4	14276.6	12597.4	10703.8	11213.6	12789.5
Clasp1	15822	9421.63	12028.9	9225.6	10050.6	9788.84
Clasp2	6655.11	6580.15	5071.18	8480.3	5218.02	4657.76
Clasrp	1769.18	4481.75	1525.09	1513.67	9450.2	13190.6
Clcc1	450.571	2534.38	968.315	740.993	465.201	1998.25
Clcn3	1733.98	2283.99	3293.24	1471.48	1666	1806.65
Clcn5	249.575	294.211	97.4621	213.068	261.604	195.239
Clcn7	503.587	564.213	386.863	723.856	784.837	753.253
Clgn	1640.96	2162.33	1803.49	1590.29	1806.01	1808
Clic1	161138	164847	140014	140344	143981	137470
Clic4	60335.4	58657.7	60208.9	66844.5	64897.8	64766.8
Clint1	43215.9	44957.1	31584	50798.9	47451	41949.3
Clip1	12684.3	12352	9047.85	8314.27	7851.51	8489.15
Clip2	1249.27	2366.26	2850.71	1569.95	977.225	2182.5
Clk1	2216.72	1583.42	2205.55	1795.24	1416.57	1913.52
Clk3	1580.02	2200.52	1838.59	1394.45	1151.64	1050.62
Clk4	1508.28	1169.4	1109.66	721.639	729.018	921.355
Cln3	1012.41	546.556	595.757	844.916	1078.99	979.982
Cln5	282.989	615.065	1255.48	681.113	543.186	705.495
Cln8	2360.66	1852.06	2765.26	612	3254.02	1191.74
Clns1a	38520.1	37909.9	21671.7	40092.5	35354.1	29755.3
Clp1	2938.21	1821.01	2688.14	2092.32	1940.29	2542.17
Clpb	11688.4	12194.7	12753.4	10497.7	10957.4	9922.62
Clpp	29338.5	14882.5	24846.4	27780.2	26543.6	28501.8
Clptm1	10348	11750.4	10279.6	11554.4	11622.7	5511.19
Clptm1l	1563.98	1830.39	1587.18	1199.9	1831.7	1845.72
Clpx	9287.86	10741.9	10519.5	9354.7	8762.01	9568.25
Clspn	1772.75	1929.12	10800.4	3649.22	4549.53	2364.89
Clta	59266.4	73863.4	83157.4	44066.5	48230.7	34940
Cltb	10064.4	9269.2	9679.63	7254.81	7894.55	7255
Cltc	154517	155068	147317	147491	152504	155244
Clu	5705.57	61873.4	4716.17	75610.9	3543.3	73874.4
Cluh	43632.9	50279.3	39028.4	38713.4	35680.4	38922.3
Clybl	2052.78	2098.84	2838.62	1736.2	1822.82	2318.9
Cmas	2167.69	2054.02	2697.79	3431.5	2348.58	3458.15
Cmc1	4765.04	5343.54	5660.7	4286.79	3669.37	3589.34
Cmc2	524.962	684.099	945.269	680.972	527.197	650.113
Cmip	186.636	357.172	467.777	347.531	258.951	446.992
Cmpk1	40623.3	39876	39885.2	31959.3	37449	19400.1
Cmpk2	2590.93	1515.43	2339.66	1744.64	808.539	855.696
Cmss1	12414.8	12239.6	12273.5	10997.6	11591.7	12284.8
Cmtm3	6758.61	8388.04	6941.03	5732.74	5781.17	2434.69
Cmtm4	3876.7	4324.7	1779.46	519.146	435.16	506.353
Cmtr1	6511.5	6425.48	5360.34	5382.86	5307.16	5545.66
Cndp2	50194.6	57185.5	44969.9	51688.6	51813.8	51838.7
Cnih4	2170.05	3235.54	3025.58	5640.35	5084.72	4236.93
Cnnm3	1182.05	595.008	1332.92	807.048	837.225	1070.32
Cnot1	14364.7	15108.4	14616.1	13526.6	13651.8	14849.9
Cnot10	16090.1	9065.92	6984.77	10108.1	11468	14297.5
Cnot11	2144.09	4160.49	1947.19	3029.73	2408.5	3694.21
Cnot2	3074.75	3155.02	3349.2	2856.96	4177.91	3347.16
Cnot3	8907.2	7187.59	10201.4	9251.5	8203.33	4401.4
Cnot4	956.773	1471.56	1440.66	1079.02	1184.2	1133.01
Cnot6	400.031	272.907	339.483	448.792	290.618	334.404
Cnot6l	432.994	394.09	427.226	666.571	43.8307	276.672
Cnot7	5346.06	4394.43	3779.8	3912.16	3280.07	4289.93
Cnot8	47.0805	10	10	164.076	123.624	228.751
Cnot9	9347.27	5473.09	12095.4	11999.4	11787.8	6006.46
Cnp	1601.37	3617	1751.24	972.552	1484.82	11018.7
Cnpy2	6069.9	4141.33	5579.28	7710.83	5604.16	3776.37
Cnpy3	4710.27	5137.38	5404.51	3062.53	3385.46	3013.77
Cnpy4	3293.15	2902.04	3553.31	3822.86	2596.76	3121.01
Cntn1	6781.65	7467.34	6750.74	8306.47	7636.07	8765.95
Cntrl	1524.08	3203.98	1277.28	2022.6	2977.14	2169.64
Coa3	5059.48	4549.97	5500.4	3906.21	3980.46	4066.01
COA4	178.845	179.892	263.238	367.165	289.698	313.567
Coa6	557.946	242.021	249.24	105.731	210.01	227.644
Coa7	3864.5	2818.94	3081.78	5336.17	5337.45	8699.2
Coasy	2827.82	3882.29	2499.78	3139.74	5056.96	5062.8
Cog1	6783.25	5763.98	5219.67	7482.21	8369.99	6804.78
Cog2	12500.4	13354.5	16783.7	13053.3	11582.9	4518.45
Cog3	2023.94	2203.96	1635.18	2464.18	2461.46	1448.12
Cog4	4139.82	4925.04	3893.4	5193.7	6618.33	6608.04
Cog5	19022.6	18546.3	19080	17382.9	18657.4	19407.1
Cog6	1768.65	1672.77	1688.22	1628.69	1320.86	2223.58
Cog7	5003.61	4505.98	4744.16	3620.83	4482.34	3675.21
Cog8	1856.52	3043.92	2287.36	3468.59	3900.78	3459.73
Coil	654.06	456.288	737.199	408.561	603.774	641.604
Col13a1	10	73.9685	61.5626	282.059	1257.97	78.702
Col4a1	220.668	286.795	304.181	532.873	423.536	373.795
Colec12	3623.7	4272.03	3236.12	2039.48	3487.4	3024.24
Colgalt1	17786	13434	22400.7	22492.1	15007.5	15312.1
Commd1	868.35	779.941	773.005	612.393	944.849	1052.61
Commd10	5518.74	5078.2	6649.35	4756.77	5552.78	5189.98
Commd2	2547.16	2325.45	3189.96	1598.85	724.141	1030.65
Commd3	1300.82	1351.73	1796.48	2235.26	1172.71	2454.08
Commd5	4399.55	5174.51	5611.01	6334.65	2540.73	7296.35
Commd6	2136.24	1129.46	2040.89	2925.87	3014.76	2841.03
Commd7	362.796	253.43	376.438	280.425	279.194	243.09
Commd8	2105.91	2925.11	2472.95	4310.5	3781.3	3427.35
Commd9	7094.5	6483.17	5351.06	4606.11	4456.01	4047.55
Comt	2076.51	2435.93	2382.71	1753.42	2107.83	1470.37
Comtd1	6028.03	10115.5	6951.01	7466.25	10445.2	8741.18
Copa	45039.4	42096.2	42321.8	37880.3	39080	39017.3
Copb1	54565.3	56704.4	51746.8	65494.6	67512.6	52841.8
Copb2	21332.5	26261	19477.7	21694.6	21146.4	21486.2
Cope	35050.7	43430	40604.5	39060	38509.4	33820
Copg1	53211.5	47053.7	52616	54392.6	45776.9	57354.2
Copg2	5791.62	5728.55	5087.98	5979.19	6633.67	6818.8
Cops2	25445.7	25265.6	24238.5	23467	24740.4	25285.2
Cops3	42355.5	41297.7	43806	34873.1	33704.6	35459.2
Cops4	18615	18644.9	18296.6	17209.3	17531.6	16282.4
Cops5	21307.9	21933.7	26525.3	23959	26136.1	22098.6
Cops6	7720.02	5801.67	5571.24	7329.33	7206.3	6983.05
Cops7a	10015.6	9930.16	9485.44	11531.8	11619.2	10613.3
Cops7b	2778.36	3052.77	3560.47	3083.44	1065.36	1847.49
Cops8	8255.62	9690.25	8652.03	7460.39	7034.16	10242
Copz1	26634.3	33039.5	30220	24883.5	27941.6	26331.1
Coq3	464.776	468.566	151.951	155.117	182.479	406.375
Coq4	1090.85	1178.95	1026.83	967.114	810.591	1023.11
Coq5	4333.09	3880.87	4651.19	3534.37	3905.56	3545.96
Coq6	74.0222	626.272	520.187	369.726	459.69	483.192
Coq7	2399.37	2969.3	1384.54	3117.33	2269.78	1226.46
Coq8b	159.72	145.054	120.514	74.9193	134.003	101.077
Coq9	9735.67	9928.78	9071.67	7646.72	8430.86	8001.78
Coro1a	198357	78253.1	87718.1	178879	165967	170207
Coro1b	23223.3	20301.3	18891.8	17918.6	11104	12981.3
Coro1c	34580.3	29455.6	27373.4	47614.9	59706.7	133575
Coro7	10945.4	10203.5	11605.4	12837.4	10999.2	9670.31
Cotl1	25588.4	17245.6	18267.8	18025.5	19981	16333.9
Cox10	617.855	618.044	577.966	908.917	628.515	618.428
Cox15	6283.54	6533.8	4888.24	5590.56	5442.43	4487.42
Cox16	9558.59	9353.38	6974.17	5585.75	4494.64	2793.47
Cox17	9060.15	8300.29	6236.51	6712.67	8626.83	5356.4
Cox4i1	131674	142509	138412	120391	115397	112965
Cox5a	96911.3	66021.3	62816.7	114234	98484.2	105558
Cox5b	64088.2	62597.4	53947.1	32818.3	34385.3	36380.6
Cox6a1	18188	17355.5	15115.3	24411.4	24424.4	28826.4
Cox6b1	1087.52	1131.5	1174.65	623.699	285.401	347.807
Cox6c	18908	20147.7	19166.5	24199.3	23794.1	22779.6
Cox7a1	223.022	214.82	173.802	155.889	7893.12	7498.31
Cox7a2	16891.3	17125.8	17236.5	19135.4	16844.2	19215.8
Cox7a2l	1976.93	1708.16	1686.13	1528.76	1305.62	1384.06
Cox7c	4160.73	4286.17	4015.41	4281.85	4061.53	4036.98
Cpd	4551.83	36114	38793.3	28467.4	23823.6	23631
Cpeb4	3301.42	2938.92	3546.05	2342.77	3869.14	2577.46
Cplane1	2696.5	2437.42	2523.66	2907.05	1920.77	3113.66
Cpne1	9808.14	11382.8	10359.3	11228.6	11878.8	11675.7
Cpne3	4678.98	5383.5	5051.37	3553.18	5230.16	4142.61
Cpne6	1256.04	1488.85	1311.94	1022.03	884.766	1050.38
Cpox	164964	105685	149455	106751	67686.4	134490
Cpped1	3177.31	4682.38	4271.56	4747.59	4141.41	4722.04
Cpsf1	11045	10734.4	10352	13165.9	15572	10802.3
Cpsf2	11328.9	12586.4	10260.9	11082.9	12144.3	10792
Cpsf3	15522	16618.6	16157.1	16335.4	15092.4	14739.9
Cpsf4	31180.8	29739.2	27265.8	23068.3	292.344	22723.4
Cpsf6	19935.7	21535.4	22257.8	13884.7	14157.9	12521.3
Cpsf7	5979.45	6220.67	6556.37	6983.44	7963.07	8662.99
Cpt2	6832.7	5536.9	6167.87	7869.86	7578.3	6076.65
Cr1l	310.489	436.653	448.163	125.997	384.353	354.334
Crat	2868.39	1932.29	2598.53	2232.33	2827.22	2855.35
Crbn	358.604	425.434	419.507	300.443	405.499	356.06
Crcp	5299.5	4812.33	4488.69	2645.98	3563.93	3143.4
Creb1	472.459	602.468	468.665	269.321	243.07	171.381
Crebbp	15777.7	4294.33	5167.61	11557	10228.5	13711.4
Creg1	1804.52	1204.98	724.763	1033	1390.35	566.396
Creld2	4508.92	4601.36	3645.77	3522.7	4137.1	3819.61
Crk	8020.31	7318.18	5843.38	8201.07	7716.48	7091.59
Crkl	7564.88	8850.51	8129.46	7003.99	7856.58	7469.68
Crlf3	11572.2	11590.1	12454.6	9994.81	10087.4	10797.7
Crls1	1680.96	2052.96	1593.04	1402.76	2310.49	1435.66
Crmp1	648.562	948.116	1183.02	1441.67	1577.26	1241.83
Crnkl1	26524.1	21276.1	18644.1	24353.9	16560.2	31942.6
Crocc	2430.86	2405.75	2855.26	2085.13	2359.47	2273.89
Crot	426.811	440.23	453.978	438.101	438.337	214.868
Crtap	2011.52	2295.31	2169.21	1993.55	2166.04	2396.7
Crtc2	2680.57	2560.55	2322.77	1931.43	2011.76	1276.5
Crtc3	163.557	161.388	172.003	237.317	396.031	241.567
Crx	33378.7	23891	29662	20303.5	20504.1	36934.6
Cry1	1938.76	2741.44	1974.32	2185.77	2199.56	3256.79
Crybg3	3518.02	3042.32	4524.16	3738.34	3575.72	2335.94
Cryl1	3312.4	3083.26	3637.96	3088.66	2721.17	2974.98
Cryz	15793.7	12393.1	13880.5	14211.4	11825.5	15473.1
Cryzl1	10929.4	8659.58	13398.6	9153.29	12756.9	13202.8
Cs	99591.1	116687	101783	59470.6	67109.4	57925.6
Csde1	27349.1	34149.5	30233.3	27360	29395.3	28297.8
Cse1l	51622.9	59378.8	53387.4	59600	62379.3	58439.3
Csk	10478.2	7137.72	12311.1	9814.05	15752.9	28387
Csnk1a1	9890.79	11255.6	11927.7	10575.2	10664	10852.9
Csnk1d	893.686	1010.69	867.942	916.2	496.4	1060.5
Csnk1e	18352.9	12154.9	13231.4	4311.86	4493.05	2410.09
Csnk1g1	428.707	475.874	586.784	143.486	179.422	209.182
Csnk1g2	170.711	202.727	188.972	159.417	145.16	203.714
Csnk1g3	170.711	202.727	188.972	159.417	145.16	203.714
Csnk2a1	70824.2	67645.4	69816.2	77278.7	51654.8	78104.8
Csnk2a2	10902.6	20096.8	19455.8	26278.6	34154.1	26654.9
Csnk2b	80942.2	90895.6	94200.8	97833.1	84719.3	86676.3
Csrp1	25448.4	30126.4	26965.2	23312.8	24638.1	22757.4
Cst3	569.233	482.008	469.534	223.861	513.914	359.816
Cstb	135869	137940	135865	92033.2	89469.6	77888.9
Cstf1	16487.2	16394.9	19245.7	8463.35	15245.6	15161.5
Cstf2	26480.6	23498.4	21220.2	19810.8	19784.7	18584.5
Cstf2t	2475.89	1633.95	2155.36	2465.62	2180.03	2203.11
Cstf3	15348.5	13547.6	13796.6	10195.1	14637.3	12032
Ctbp1	5379.8	5172.68	5340.07	4969.53	4317.09	6020.94
Ctbp2	8393.91	8577.12	6619.47	6255.86	6062.63	5614.09
Ctbs	1347.47	1180.52	1332.83	1295.32	1217.82	1811.81
Ctc1	8115.13	3456.84	6344.04	11158.3	5345.68	6684.07
Ctcf	3537.81	7740.72	6593.58	6103.28	7806.56	2654.16
Ctdp1	15944.9	10837.3	6974.95	8970.22	12409.5	12132.3
Ctdsp1	100.51	132.232	90.0636	194.159	167.071	234
Ctdspl	100.51	132.232	90.0636	194.159	167.071	234
Ctdspl2	1040.68	2888.34	1211.55	3113.42	2664.63	3001.96
Ctif	643.12	487.599	767.416	523.535	351.091	369.634
Ctnna1	7946	3247.16	1697.39	6907.11	9079.56	3845.44
Ctnna2	336.44	530.198	786.514	550.198	127.407	319.956
Ctnnb1	273.338	207.464	181.42	230.147	211.62	200.755
Ctnnbl1	17610.7	18185.9	17753.9	18331.6	18607.6	17544.4
Ctnnd1	28540.2	16442.2	21288.6	26256.5	26233.2	26373.9
Ctnnd2	6694.77	6680.5	6902	6177.08	6220.25	6743.53
Ctps1	36271.4	31361.1	30728.6	36543.9	37707.6	29634.4
Ctps2	4078.83	4370.24	4247.59	3248.76	3992.72	3347.64
Ctr9	13379.7	12078.4	12849.1	13672.6	14298.2	13773.9
Ctsa	33641.9	25782.8	29180.4	39195.4	40841.2	42196.3
Ctsb	75983.4	74248.4	71827.3	52262.7	79383.5	79280.4
Ctsc	2043.86	2622.08	2650.52	1825.78	1729.95	1584.36
Ctsd	28820.4	25112.5	28616.6	14399.9	18224.9	17424.2
Ctsk	1359.18	808.323	622.764	3099.12	2783.82	1873.55
Ctsl	27565.6	26408.5	29747.7	28173	28994.9	29099.2
Ctss	4642.57	4669.49	5126.88	4749.98	5388.86	4485.09
Ctsz	8971.02	12341.9	11612.2	8767.9	9445.38	9540.44
Cttnbp2nl	15243.8	18184	13785.2	12514.2	23362.5	12073.6
Ctu1	992.728	1398.06	971.637	1298.02	1139.93	1146.4
Ctu2	9549.35	10587.4	10479.8	7404.1	8194.65	7529.97
Cuedc2	2824.24	3296.91	3130.94	2271.67	2792.2	3209.05
Cul1	7707.17	11689.9	13059.9	10861.9	9668.9	11173.4
Cul2	6539.23	7545.34	6953.53	6121.86	7052.54	6634.34
Cul3	16819.3	15632	14755.4	6002.82	10525.7	15261.2
Cul4a	2286.75	1872.76	2874.63	2059.81	2539.2	1926.36
Cul4b	22540.3	10151.8	11757.1	25832.2	25506.8	26436.2
Cul5	9253.69	9529.39	10504.1	7818.11	6640.6	7182.46
Custos	9922.07	9906.68	9970.3	9165.8	9620.53	7040.45
Cuta	1001.01	1165.69	1100.8	836.796	1527.76	760.804
Cutc	1059.58	847.377	857.494	821.439	741.124	763.324
Cux1	7198.42	9005.52	9435.37	4896.26	8547.17	5402.85
Cux2	2913.05	2859.28	3157.52	2609.75	2284.12	2375.76
Cwc15	5449.21	5835.73	5313.95	3693.39	3817.63	4208.65
Cwc22	16793.1	16792.8	17279.7	16130.9	14495.6	14415
Cwc25	775.706	727.553	734.665	878.004	817.596	795.613
Cwc27	19915.2	20350.4	19634.8	21396.1	20768.8	20470.8
Cwf19l1	6532.72	6309.06	2324.04	7099.57	5499.94	5873.12
Cwf19l2	3177.83	3487.84	4555.39	3431.89	2812.99	3184.85
Cxxc1	23842.9	17163.9	25261.8	19697.6	5456.93	2991.45
Cyb561d2	424.009	694.549	599.112	591.029	626.388	611.427
Cyb5a	32028.4	38338.1	39605.2	30181.5	31810.1	29653.8
Cyb5b	136928	134015	139091	132377	123746	128198
Cyb5r1	13416.9	12623.4	14203.3	11547.7	11524.9	10932.5
Cyb5r2	937.052	631.189	528.904	548.719	923.353	888.199
Cyb5r3	146959	148328	155973	82568.8	136880	119494
Cyb5r4	3891.76	4061.56	4249.24	4650.27	4165.82	5015.03
Cyba	20271.9	25473.9	24811.8	12791.1	18127	23199.6
Cybb	2955.08	2995.51	2047.91	2362.91	2118.47	1349.71
Cybc1	3338.85	4377.44	4367.2	3804.14	4223.29	3725.2
Cyc1	75171.2	95115.6	102045	73627.2	75113.7	57710
Cycs	74034.1	73099.4	71320	69672.9	67767.4	64304.4
Cyfip1	10622	9739.55	12343.3	11821.8	12099.6	8015.13
Cyfip2	5563.76	3041.07	6913.16	2821.27	5080.42	4433.01
Cyp11a1	2394.7	2389.95	1916.95	1618.61	2274.25	1944.12
Cyp20a1	14365.9	15731.4	14001.3	13961.9	13786.1	13560.7
Cyp27a1	277.986	231.373	227.765	214.748	177.216	134.335
Cyp4v2	1820.5	2868.03	2223.19	1501.19	3657.53	1348.02
Cyp51a1	2582.97	10558.5	8118.49	1170.28	6901.75	1310.56
Cyria	8950.59	8649.61	9400.97	9393.14	10167	9134.07
Cyrib	48815.8	54117.4	53319.3	80548	80395.9	68283.9
Cyth2	224.325	446.506	370.525	331.736	297.112	370.059
Cyth4	6719.69	4451.86	4688.07	7365.71	5651.09	6834.03
Czib	9374.38	9105.42	9050.91	9719.48	8890.98	10622
D10Wsu102e	1101.72	786.023	1367.07	485.302	911.81	591.054
D1Pas1	284.768	490.382	1017.93	623.644	669.944	690.959
D8Ertd738e	2204.39	2800.76	4103.05	3463.13	4162.24	3891.45
Daam1	117283	124866	116124	119703	64632.2	119591
Daam2	2342.85	20097.6	1448.45	1954.07	1784.84	3353.5
Dab2	79485.3	82352.2	77618.7	76407	77317.5	74175.7
Dab2ip	2610.79	3271.65	2653.38	4583.47	4099.33	3168.47
Dad1	1371.56	2751.94	1878.13	1836.35	1615.71	1457.26
Daglb	3143.6	3211.76	3080.23	2063.14	3397.05	2687.55
Dap	5422.26	4389.53	4618.38	5448.59	5785.79	5162.23
Dap3	28519.1	30708.2	34755.6	29858.7	28148.7	26072.5
Dapk3	227.683	253.142	239.389	227.159	152.164	168.351
Dars1	122803	132484	129857	131336	141758	138932
Dars2	17009.4	12091.6	9457.08	12489.8	10190.7	13847.8
Daxx	6367.6	8561.85	3639.95	8707.44	6186.7	7012.28
Dazap1	8824.69	11350.8	10457.7	10045.8	11792.6	11285.9
Dbi	110387	108296	111533	93853	100933	101176
Dbnl	25455.8	24405.2	26113.4	20759.4	22139.3	21625.2
Dbr1	18200.6	9150.5	5514.45	9500.16	7880.69	13182.1
Dbt	9394.07	9513.59	10606.4	7391.7	8819.56	9870.68
Dcaf1	7090.17	4063.02	6140.93	8757.44	6034.08	8478.43
Dcaf13	25874.2	24815.6	24720.9	18311.3	22060.3	19013.3
Dcaf5	4081.81	3391.13	3724.85	1943.58	2920.27	1479.76
Dcaf7	5807.01	8136.2	7949.94	4661.06	4365.86	4036.45
Dcaf8	6186.97	5969.13	6387.06	5192.53	6145.64	5783.5
Dcakd	10165.4	8209.41	8237.58	8148.36	9149.19	9019.6
Dck	935.638	2124.77	2525.52	1576.27	1759.42	1129.18
Dcp1a	7418.09	5868.39	4982.15	6667.36	7915.17	5765.77
Dcp2	330.494	515.826	461.532	153.03	145.444	660.214
Dcps	36500.6	35071.4	36312.4	31364.2	33166.5	31000.6
Dctd	1814.31	1347.7	1637.03	488.775	668.037	626.428
Dctn1	13875.7	14474.9	12744.1	12766.7	12491.2	12040.3
Dctn2	14944.4	14165.5	14922.7	11389.7	12069.3	9516.21
Dctn4	7814.34	8893.68	7993.15	6403.45	5865.01	6894.32
Dctn5	2827.07	2660.54	2235.39	1711.44	2131.62	1577.55
Dctn6	2675.77	1752.28	2729.38	2960.11	3769.57	3778.89
Dctpp1	6748.07	6670.65	5924.71	6295.27	6518.45	7609.75
Dcun1d1	817.313	691.301	534.905	286.519	270.264	461.19
Dcun1d2	187.3	459.863	614.381	440.141	230.565	508.41
Dcun1d5	3065.75	3131.06	2298	3281.17	2790.8	3384.04
Dda1	11019.8	9021.15	9549.72	7624.04	8288.84	9213.11
Ddah1	4175.62	4626.35	5304.36	3369.4	3415.99	3022.33
Ddb1	37386.9	37891.9	38285.8	31435.6	31303.8	29081.4
Ddc	73.9603	391.264	2574.45	2780.03	3047.72	260.527
Ddhd2	954.431	1022.63	1092.94	1159.95	1195.82	1209.44
Ddi2	11417.9	13837.4	17912.2	12380.7	8748.06	11469.9
Ddost	34354.5	29345.7	30956.7	25528.3	30271	22380.9
Ddrgk1	4542.49	4677.25	6534.65	5279.52	5718.48	4847.5
Ddt	5380.99	5016.92	5031.42	4244.76	4575.29	4592.48
Ddx1	65759.6	55482.1	57602.9	45418.4	41863.8	51699.4
Ddx10	81708.1	107711	115805	75289.7	86790.4	78245.7
Ddx11	3883.45	3900.97	1882.2	22212.6	3543.55	2519.68
Ddx17	55992.5	56773.7	56267.5	54914.8	57588.4	57133
Ddx18	88998.3	91415.5	91220.5	77240.2	85354.4	80731.8
Ddx19a	46659	44811.6	53406.8	45807.7	47431.1	41214.4
Ddx20	37494.6	37489.5	40335.1	37151.1	37778	32642
Ddx21	285931	298616	303584	280527	278007	139814
Ddx24	37843.6	38685.2	38337.9	36434	35675.1	35586.8
Ddx25	5825.89	5766.92	5797.76	6240.78	6935.91	7386.53
Ddx27	17488.2	22828.1	19474.7	17021.1	31726.2	32893.7
Ddx28	6822.62	5590.2	1535.99	1919.37	1537.99	2950.5
Ddx31	15860.9	29845.9	28439.1	14630.4	12868.2	11096.2
Ddx39a	21651.3	16695.5	21035.3	18741.3	16441.4	17111.4
Ddx39b	25330	29440.9	29506.6	25191	25224.4	22445.7
Ddx3x	3784.31	4085.63	2464.48	5043.23	5967.38	4760.95
Ddx3y	709.608	338.934	1086.52	801.561	932.057	1724.18
Ddx4	3120.6	2549.42	2305.03	3215.18	3372.46	2874.53
Ddx41	7412.16	7583.23	6984.49	6920.95	5866.15	7448.2
Ddx42	23869.6	15065.9	33532.9	38465.6	35724.9	48433.5
Ddx46	24808.4	27040.7	28226.2	27933.2	24706.7	27374.7
Ddx47	15783.1	23447.4	18144.7	18970.1	18571.2	20173.8
Ddx49	4952.88	5015.39	5785.62	5377.68	5068.13	5147.64
Ddx5	149229	163322	160892	138256	141018	154004
Ddx50	3167.19	1567.99	2009.61	2500.23	3975.82	2636.26
Ddx51	15251.2	15473.8	30667.4	13267	14593.9	14010.2
Ddx52	13681	14372.6	14688.1	13862.2	13251.9	13251.6
Ddx54	11751.5	11097.1	10965.2	13758.4	10667.2	12285.5
Ddx55	3254.32	2122.07	2222.73	2238.67	2145.03	2616.68
Ddx56	32861.4	32039	33021.4	34027.5	33292.6	30921.2
Ddx58	18384	15640	17418.5	17130.7	17451.4	17380.6
Ddx59	270.34	340.299	157.646	168.122	409.543	416.561
Ddx6	56538.3	67251.8	57611.1	48409.9	43218	49956.6
Decr2	6169.46	9319.42	13086.9	2413.28	14667.4	11312.4
Def6	3632.3	3042.29	3599.6	3741.8	3487.68	4824.22
Degs1	28017.2	27605.7	27735.5	20343.6	19235.4	21929.5
Dek	58069.6	59790.7	55508.9	58209.8	57565.3	58774.4
Dennd10	3408.02	3548.07	3457.69	2824.51	2947.2	2998.46
Dennd11	125.507	160.377	200.995	855.276	338.125	235.401
Dennd2a	2553.52	3105.69	2700.93	3926.03	2911.18	2650.52
Dennd4b	3792.55	3813.06	4225.51	3363.23	3518.6	3722.43
Dennd4c	5405.67	5163.18	3823.9	5586.49	4756.7	4279.13
Dennd6a	1240.93	5892.87	1464.89	5909.72	5723.44	5167.9
Denr	34994.1	40378.4	38984.7	32768.5	32287.2	34108.4
Depdc7	446.89	137.359	381.322	335.161	520.853	453.978
Deptor	1222.77	1138.93	811.163	1020.58	1859.68	2124.91
Dera	2539.9	2347.01	2457.59	2311.52	3113.24	2413.9
Derl1	11849.3	13220.4	11935.6	8984.78	8599.15	9515.81
Derl2	2394.81	2262.24	2831.61	3949.53	4531.52	3569.37
Des	459.898	355.136	497.377	610.431	340.264	282.538
Desi1	822.63	902.197	746.582	815.716	793.236	753.057
Dffa	1495.42	1406.61	2121.57	1639.77	1610.26	1380.19
Dgat1	954.125	1200.81	1691.08	1889.92	2036.58	1963.92
Dgcr8	1962.81	2203.01	1786.94	1169.94	2536.62	2607.76
Dgkb	733.72	667.274	662.126	665.116	540.76	875.3
Dgke	1138.64	1630.92	1331.79	1010.76	1272.79	2057.92
Dgkh	410.299	407.249	430.176	339.1	247.627	414.135
Dgkq	733.72	667.274	662.126	665.116	540.76	875.3
Dgkz	16411.8	18368.8	15870.2	23457.7	18984.8	20114
Dglucy	1137.67	1159.62	1182.54	1131.94	1708.13	1715.49
Dhcr7	7426.67	6027.2	7855.47	7895.48	5581.94	5992.09
Dhdds	501.397	333.348	568.125	1138.3	855.04	760.95
Dhdh	436.035	1273.33	1345.53	476.772	819.457	1801.57
Dhfr	12237.4	12115.4	12054.4	10821.9	12841.2	13868.8
Dhodh	24430.9	23229	19809.1	19140.4	21958.6	21566.4
Dhps	6156.9	6444.52	5721.15	5430.21	6397.33	4961.63
Dhrs1	1267.12	1847.08	2009.53	1638.23	1433.93	2471.19
Dhrs13	4637.43	4273.41	4184.88	4634.51	4602.61	3947.58
Dhrs3	1088.89	1204	1079.13	990.463	975.181	1043.92
Dhrs4	7864.05	7056.26	5587.29	6962.05	8055.34	7354.56
Dhrs7	738.484	424.622	747.916	1200.97	845.315	459.192
Dhrs7b	6352.42	6539.52	6227.88	5103.85	4844.74	5123.04
Dhx15	43141.1	77262.6	36145	51500.5	50882	45164.5
Dhx29	9201.91	8324.03	8691.9	12667.8	11999.8	10344.1
Dhx30	22132.8	13307	11781.4	18306.6	20309.2	19016.1
Dhx33	2794.37	2387.29	2558.97	3039.71	2805.55	2847.6
Dhx34	1173	101.697	958.873	1014.43	877.663	841.241
Dhx36	2339.8	1779.8	1724.46	2423.15	2337.45	1910.15
Dhx40	1210.09	1064.95	914.163	1550.37	2042.56	2595.57
Dhx57	208.277	134.481	116.889	144.436	217.343	98.6387
Dhx58	302.841	652.199	583.207	297.566	405.561	439.659
Dhx8	5386.75	5735.98	5156.7	4521.65	3624.25	4169.84
Dhx9	88074.7	88820.3	99953.8	103246	98025.5	90357.8
Diablo	5972.02	6448.52	6040.12	5077.67	5601.7	4455.52
Diaph1	5968.82	6877.86	6976.12	4829.26	5735.89	4443.01
Diaph2	2732.24	2689.39	2176.88	2284.24	2065.98	2707.25
Diaph3	1819.61	1968.11	1713.89	4678.05	2388.15	2232.62
Dicer1	17507.7	15650.4	16737.2	17120.4	17049.9	19895.6
Dido1	5158.03	7262.44	7636.24	5718.63	5697.54	5797.8
Diexf	8303.57	8532.32	7841.36	8659.93	8550.82	7190.7
Dimt1	7420.53	19677.8	18873.3	19283.5	7669.49	18364.5
Dip2a	366.187	180.236	229.973	317.469	238.979	244.257
Dip2b	7850.76	7739.95	7048.21	8879.59	7089.49	6504.64
Dis3	40240.6	49572.5	42979.1	37796.6	42023.8	42369.6
Dis3l	2576.62	1460.54	2352.46	1849.7	1828.15	2179.36
Dis3l2	2445.68	2371.06	2824.2	2517.12	3288.14	3822.16
Dkc1	49678.8	44450.5	42529.7	38652.8	38688	41323.1
Dlat	58122.2	56196.7	55688.1	53082	55576.5	54729.4
Dld	86636.8	81532.6	79959.9	78223.2	81435.3	78647.2
Dlg1	12402.8	6201.49	5719.86	10807	10905.9	9559.95
Dlg2	1781.82	564.634	522.422	3270.17	4184.95	4650.59
Dlg3	349.329	364.657	416.079	327.594	336.542	406.976
Dlg4	746.982	446.521	469.519	525.908	317.925	1383.33
Dlgap4	4610.17	3730.93	3542.67	3967.74	2777.83	3016.65
Dlgap5	25603.6	29855.4	28025.6	10365.4	10855.2	5920.13
Dlst	71827.8	45761.7	66598.6	41449.6	41019.1	38903.6
Dmac2l	176.786	334.609	286.613	153.201	167.193	228.986
Dmap1	6788.13	6244.71	5476.97	5283.78	5166.07	3476.94
Dmd	10700.3	10999.4	10185.6	14747.8	10772.2	8841.77
Dmxl1	1646.93	1280.05	1652.13	1782.24	1546.21	1627.8
Dna2	4897.62	4162.1	4640.05	4109.17	5984.89	4797.6
Dnaaf2	1212.09	1470.79	2079.6	2078.36	2414.31	2066.53
Dnaaf5	3277.18	4949.68	3487.67	5747.75	4293.28	4113.05
Dnaja1	55011.4	55663.6	48663.6	46846	47534.2	44552.6
Dnaja2	50533.2	66526.8	62513.5	52147.9	54062.9	49731
Dnaja3	10506.2	11224.6	9935.25	10784.2	8110.27	10970
Dnajb1	14297.2	13672.7	17045.2	13303.5	13340.7	7448.45
Dnajb11	32495.8	33438	32262.3	27219.9	27114.2	27660
Dnajb12	11960.3	10337.1	14555.1	6088.54	5652.19	5277.14
Dnajb4	29740.4	23694.4	29433.9	33162.4	32332	32693.8
Dnajb6	3288.37	9437.2	7132.78	5328.57	6706.8	5891.81
Dnajb7	1921.75	5458.82	3676.52	3000.82	6185.51	4478.46
Dnajc1	426.197	473.87	203.653	229.639	2391.18	367.44
Dnajc10	8927.38	5902.2	4506.19	7828.96	9131.7	4721.82
Dnajc11	14105.9	12444.3	15184.1	17744.2	17469.3	15586.4
Dnajc15	589.633	269.945	239.683	1752.32	792.232	914.809
Dnajc16	4592.18	6007.26	5923.78	1659.9	5636.24	3212.87
Dnajc17	1513.09	295.82	2818.05	897.443	1430.33	391.647
Dnajc19	161.106	289.469	177.417	10	10	165.415
Dnajc2	19546.9	19775.8	21544	17985.6	18861.7	19656.8
Dnajc21	12733.2	12153.7	13166.9	13230.5	12335.2	15882.7
Dnajc22	116.218	155.716	38.34	96.0194	150.667	163.963
Dnajc24	1546.94	1434.15	1458.63	1044.38	991.496	693.347
Dnajc25	1784.18	1813.51	1733.63	1663.2	1652.48	1924.54
Dnajc3	1385.01	1016.78	1379.69	1555.87	1657.13	971.05
Dnajc5	11500.1	10486.1	9271.98	8478.39	6183.17	10960.2
Dnajc7	15729.3	22309.4	21360.2	11866.6	12681.4	11851.4
Dnajc8	31455.3	25496.7	34549.9	41193.8	71444.9	108520
Dnajc9	22306.5	20505.3	22703	20940.3	17514.3	19599.8
Dnm1	2416.47	2369.14	4689.53	3237.21	3532.34	3157.52
Dnm1l	22091.2	20349.1	23256.9	19258.1	28949.1	29389.6
Dnm2	22060.8	19825.4	21903.5	21323.7	19457.8	20399.5
Dnmt1	61173.8	45714.4	41727.1	53534.5	60215	55897.8
Dnmt3a	6160.24	5733.27	6019.16	6074.63	5849.32	6938.58
Dnpep	12855.6	4850.31	14788.7	5667.52	11188.3	11741.1
Dnph1	44216.3	50814.4	49534.3	43851.2	43025	46162.8
Dnttip1	2942.86	2833.4	2993.84	1508.69	1084.75	1407.18
Dnttip2	13248.1	11844.8	13850	10192.5	8016.07	7151.07
Dock1	1461.22	1059.24	1200.06	643.545	726.539	830.324
Dock10	6853.82	7942.48	9501.61	8896.68	8671.01	6944.56
Dock11	6638.57	5253.94	5462.04	7816.41	8015.99	7822.78
Dock2	12538.7	11797.9	21782.3	28693.6	28349	12370
Dock4	8686.8	9018.95	7688.56	7884.97	5583.65	8749.61
Dock5	1490.07	1342.55	1358.52	1470.95	1366.28	1633.66
Dock6	4883.77	3222.02	3992.09	7365.62	500.139	4358.95
Dock7	9715.02	13224.4	7760.65	15502.6	10175.3	12877.3
Dock8	4523.4	5208.38	3789.57	4120.16	4152.88	3776.64
Dock9	3249.61	3160.98	5033.24	1767.01	3896.43	4663.44
Dohh	17867.1	17825.1	19857.1	17364.7	18722	17100.7
Dok1	1923.77	1503.87	2291.66	1984.06	3495.36	1488.79
Dok2	3610.36	2574.67	2609.03	2571.08	3292.35	3098.52
Dok3	3869.52	2542.12	3221.51	3449.48	3761.9	3540.89
Dolk	211.628	239.976	244.437	254.725	255.881	229.146
Dop1b	32022.2	33262.9	31182.5	36055.8	36092.4	35477.4
Dpagt1	2395.11	1530.9	1870.57	954.468	999.896	1427.36
Dpcd	1000.24	727.33	169.12	1017.84	376.835	1224.05
Dpf2	14051.5	9490.07	14353.7	13924	7319.29	8383.95
Dph1	4310.28	4310.91	3738.47	3699.03	3438.26	3867.79
Dph2	3451.49	5566.12	4934.77	3462.24	4668.1	2425.14
Dph6	2229.95	2917.99	2104.72	2678.12	2571.64	3386.73
Dph7	912.931	5388.11	976.698	1227.53	552.937	922.127
Dpm1	22167.9	20824.1	22315.2	24070.1	24448.4	25452.5
Dpp3	32989.1	33318.9	27134.4	23436.6	22557.6	23562.6
Dpp7	762.223	1231.3	1130.72	927.089	1232.44	979.178
Dpp9	5151.95	5886.54	5869.99	3882.99	5046.24	4706.9
Dpy19l1	975.898	820.339	1158.43	843.876	701.934	1347.63
Dpy30	4968.14	6687.73	7274.98	2950.14	5383.17	2794.75
Dpysl2	21670.5	11384.3	23549.6	18008.6	19443.7	18992.2
Dpysl3	519.472	739.318	1053.15	1304.12	1318.37	1078.76
Dpysl4	661.531	719.33	595.184	643.875	779.856	954.659
Dr1	4012.56	3746.88	3846.79	2043.07	3279.45	3610.41
Drap1	1526.92	1574.34	1765.59	184.594	175.644	219.899
Drg1	44671.6	41133.4	44093.9	32590.4	35004	30673.4
Drg2	28206.4	32507.5	35431.1	32608.3	32539.3	32581
Drosha	1541.46	2392.99	2253.36	1878.44	2198.76	1347.48
DSCC1	717.649	1129.08	1283	35.9336	1466.48	1396.7
Dsn1	2593.14	2647.7	3221.25	1780.32	2391.32	1219.71
Dst	5788.25	3677.87	4495.89	4959.87	3334.78	3323.25
Dstn	34826.5	35657.9	35369.2	31651.1	25311	27918.4
Dtd1	8207.19	9660.77	9285.06	8179.79	7772.92	9520.53
Dtd2	6505.48	6450.53	6709.6	6570.12	6563.64	6853.67
Dtl	4448.06	4390.03	2944.65	7983.93	11888.8	5925.91
Dtnb	476.773	542.275	756.848	892.344	500.69	1058.52
Dtnbp1	7125.31	4565.21	8719.73	3677.14	5182.39	2700.02
Dtwd1	1883.07	1442.67	1368.98	1845.34	1111.99	1482.49
Dtx2	722.692	793.16	999.112	221.016	776.285	770.012
Dtx3l	4340.95	5294.82	5783.15	4741.29	4457.67	3970.09
Dtymk	2108.37	3851.59	3626.43	3403.97	3871.9	3833.18
Dus1l	1570.87	1865.98	2404.16	1433.41	1308.86	1595.36
Dus2	6402.43	7952.85	6943.72	5733.11	4260.25	5416.34
Dus3l	15086.3	14836	16901	16833.5	17519.5	16275.9
Dusp11	1760.59	212.029	1393.49	566.516	1502.03	1562.66
Dusp12	1683.23	2361.93	2185.02	2086.77	1684.23	1924.02
Dusp22	1476.37	990.78	1508.16	769.428	1265.35	589.556
Dusp3	24305.1	24998.1	29473.8	24317.7	21577.3	20717
Dvl1	833.87	820.404	1095.15	946.851	791.074	765.644
Dvl2	5721.69	5020.62	3882.74	6003.03	10491	11331.3
Dvl3	2900.43	1181.56	428.939	1927.96	6749.35	7411.76
Dym	2290.08	1132.27	746.966	438.999	1692.18	979.879
Dync1h1	79080.7	68967.8	73753.5	55596.1	47561.4	38138.4
Dync1i2	51130.4	45416.7	45747.4	42964.2	35684.2	35981.6
Dync1li1	63697.7	74758.1	68017.2	71239.8	64252.7	65646.2
Dync1li2	3861.79	3053	2772.45	1764.71	2903.76	1600.03
Dynll1	2519.28	2088.67	2505.94	2079.07	1871.75	1889.86
Dynlrb1	29805.5	33019.2	31735.9	26529	29534	26665.7
Dynlrb2	162.761	2418.53	2423.58	2907.84	598.155	1267.67
Dynlt1	17041.8	17067.5	16327	17681.2	16312.4	17306.1
Dyrk1a	1535.57	2339.64	2203.2	1517.73	1652.8	1234.03
Dyrk1b	368.479	594.643	907.3	414.991	407.687	198.985
E2f4	511.098	1377.17	713.294	1235.46	1220.35	918.551
Eaf1	68860.4	79064.8	76228.3	59590.7	56552.4	60851.1
Eapp	2934.95	2721.71	2104.34	2246.66	2861.77	2422.82
Ears2	2882.85	2658.24	2980.74	2913.13	3102.83	3066.16
Ebag9	883.336	606.19	815.846	55.8861	349.04	294.535
Ebna1bp2	41968.8	41295.1	45222.4	38544.7	41132.3	42198.8
Ebp	5606.18	4913.86	4086.74	3719.19	4243.35	4057.09
Ecd	6851.18	7095.1	8581.36	6712.99	5874.23	7510.87
Ece1	7286.47	11266.1	12564	7511.16	8367.99	9362.37
Ech1	2582.71	3605.2	2822.13	3989.46	3769.21	3633.2
Echdc2	2008.84	1910.76	1234.27	2265.07	2041.87	645.92
Echdc3	2188.9	2543.9	2084.06	1560.36	1526.91	1782.25
Echs1	12545.2	13176.3	11336.9	11353.9	10493	10883.9
Eci1	10730.8	15062.5	13645.2	9915.35	10927.8	6596.63
Eci2	6736.88	6729.59	6565.68	5931	7040.12	5072.86
Eci3	2760.25	2754.54	2759.23	2911.68	2951.68	3328.37
Ecpas	22201.9	21701.7	20138.6	21785.1	19824.1	17794
Ecsit	5378.8	5707.92	5259.98	2781.8	6557.38	3338.55
Ect2	1077.6	340.056	492.613	551.831	793.21	559.795
Edc3	8781.19	8666.32	7632.04	9794.25	8935.79	10433
Edc4	20466.5	20455.9	21557.2	21324.4	20359.4	21594
Edem2	412.875	361.737	296.389	173.447	341.193	210.48
Edem3	2728.73	2963.57	2501.95	1246.72	2027.14	1623.02
Edf1	41574.8	42746.6	41225.6	50653.1	58579.3	48844
Edrf1	188.843	286.15	159.413	214.572	316.03	337.427
Eea1	17593.5	14840.2	14587.1	13991.3	14922.8	15842.6
Eed	5797.44	5647.18	8364.14	8650.88	7446.73	7205.46
Eef1a1	981743	921954	1059479	950032	1.08622e+06	1.11505e+06
Eef1a2	26803.2	29439.9	30121.4	30356	30134.4	28082.4
Eef1akmt1	2056.95	2461.05	1859.13	2707.02	2710.21	12480.3
Eef1akmt2	760.325	1090.39	942.449	626.508	1167.39	976.862
Eef1akmt4	1120.95	1379.23	1332.63	1541.93	1761.05	1519
EEF1AKNMT	5742.06	5308.32	6086.97	5505.57	5614.55	5374.13
Eef1b	345846	344510	292522	337032	283652	303391
Eef1d	280818	280546	291778	236803	241788	246693
Eef1e1	28762.7	25875.6	31497.6	18287.3	15952.3	15958.4
Eef1g	313770	342219	339954	324188	331158	307344
Eef2	564984	535175	606324	602142	571888	625352
Eef2k	4393.56	4513.52	1594.85	4179.19	3093.18	2231.31
Eef2kmt	738.219	730.596	893.848	483.837	246.734	386.064
Eefsec	4330.38	3801.76	3670	4233.87	4238.48	4699.17
Eepd1	1799.9	1542.51	1229.27	2242.37	2733.32	3170.27
Efhd1	17037.5	21670.5	19343.7	13069.2	14380	14781.4
Efhd2	41042.6	43500.8	40540.3	38158.5	37186.9	41406
Efl1	5194.14	5068.64	5529.95	4581.31	4795.12	3740.68
Efr3a	851.178	55.2606	408.108	279.58	318.867	463.608
Efr3b	851.178	55.2606	408.108	279.58	318.867	463.608
Eftud2	50749.6	48625.4	48740.9	55047.6	53525.3	52917.9
Egln1	329.126	70.8085	48.0634	89.9839	17282.1	860.809
Ehbp1	304.858	802.001	1139.32	853.695	681.892	508.485
Ehbp1l1	3177.74	2665.6	3175.57	5779.56	5275.95	5192.64
Ehd1	21411.9	25054.7	22464.1	17150.6	17756.7	15547.5
Ehd2	169.25	342.388	210.176	564.889	226.747	264.759
Ehd4	12350.9	11383.7	12548.9	10211.9	9528.19	7196.45
Ehmt1	5870.3	5979.64	6258.09	6627.02	8222.81	5576.24
Ehmt2	26627.9	28289.5	28659.6	28008.9	27047.7	27467
Eif1	51592.9	46581	58191.4	36295	44517.2	45028.2
Eif1a	7760.03	12977.5	12412.7	10422.9	15867.6	14458.8
Eif1ad	23413.4	24433.3	25507.3	19443.6	21363.5	21831.9
Eif1ax	7760.03	12977.5	12412.7	10422.9	15867.6	14458.8
Eif1b	33843.9	36743	38062.7	25887.4	29679.8	32803.2
Eif2a	62222.8	51290.1	55762.4	55157.6	49434.7	53850.6
Eif2ak1	8426.12	6760.57	7644.54	10133	8820.92	8808.75
Eif2ak2	24598.9	24341.5	25461.5	27925	22327.7	26630.6
Eif2ak4	850	955.593	6089.51	870.871	4117.77	954.598
Eif2b1	11749.5	12377.7	12984.8	12434	13318.8	13808.3
Eif2b2	39324.9	37256.7	41881.1	46624.8	39778.3	35917.2
Eif2b4	18998.6	18501.7	18868.7	18263.5	16639	17500.3
Eif2b5	10891.5	12662.5	13038.7	19138.6	12260.9	10743.6
Eif2d	4174.46	6132.18	5200.8	3503.45	4969.25	3913.4
Eif2s1	110230	127814	133701	105469	106268	109651
Eif2s2	214352	191692	221726	180800	198629	205566
Eif2s3x	175050	183483	188027	131107	149118	119735
Eif2s3y	134259	140970	145742	119217	117203	88686.2
Eif3a	150105	130922	139313	152313	146368	130453
Eif3b	115277	134780	125823	143015	148488	149622
Eif3c	99880	95313.2	92628.9	80602.4	82644.1	86125.8
Eif3d	56982.8	59322	63754.9	49975.4	50436.3	43200.8
Eif3e	45598.5	43802.8	45795.8	31118.9	31599.7	28745.2
Eif3f	63852.9	56355.2	54395.6	62962.9	60212.2	61644.1
Eif3g	29564.2	51811.2	51665.3	38111.9	43537.8	40975.9
Eif3h	25368	26103.2	29084.5	49293.2	45445.6	89978
Eif3i	76672.9	83885.5	82914.1	73652.4	76693.3	72616.4
Eif3j1	118367	83865.5	62853.8	95535.2	103421	114161
Eif3j2	118367	83865.5	62853.8	95535.2	103421	114161
Eif3k	9931.4	9349.31	7263.2	8253.94	7568.34	8197.12
Eif3l	67862.2	73681.8	67213.4	41243.7	47979	55043.4
Eif3m	28337.5	26629	29236	17535.5	21348.4	22347.4
Eif4a1	373217	457625	448010	434854	434216	443120
Eif4a2	266.796	349.96	272.162	280.848	290.183	247.449
Eif4a3	41924.2	42285.9	45089.4	36696.4	36224.9	39152.8
Eif4b	139496	121637	150611	177572	177580	119584
Eif4e	83175.4	83470.9	100438	87962	96634.7	99827.7
Eif4e2	10595.3	10243.2	9919.87	9057.49	10230	10362.5
Eif4ebp1	2094.08	1866.82	1669.35	2022.93	610.227	2162.45
Eif4ebp2	14170.3	11612.8	15228.1	18860.9	11516.6	10293.4
Eif4enif1	3974.27	5424.43	4033.49	3425.11	3546.15	4077.98
Eif4g1	117643	123921	127682	141128	134338	87759.6
Eif4g2	67060.5	80817.9	137239	52197.3	19078.1	26466.1
Eif4g3	7454.17	6275.25	5381.91	8341.6	9706.81	8144.5
Eif4h	54532.4	46041.5	46738.3	38162.6	41712.8	40770
Eif5	81529.1	68899.8	66299.1	131548	95978.5	105209
Eif5a	243092	248366	239962	248641	248255	248293
Eif5a2	132500	136883	128730	138714	139324	142954
Eif5b	90713.5	88173.1	85412.1	91074.6	89101.2	88991.9
Eif6	105409	110979	119891	90655.6	90744.3	93577.4
Eipr1	5798.76	6318.07	5987.73	6322.39	5185.77	7564.28
Elac2	23024.7	26531.2	29559.4	27403.4	24444.5	22841.8
Elavl1	35474	37856.3	37459.9	39281	38813.6	38310.3
Elf1	7040.41	5678.55	5457.83	4918.47	4547	4782.82
Elf2	1476.49	2052.73	1430.2	2485.31	2439.71	2165.2
Elf4	428.777	123.357	196.876	475.041	396.54	212.945
Ell	3450.15	5116.87	5104.24	3542.03	4263.4	3903.63
Ell2	2998.72	2986.69	2777.64	2411.37	3444.18	6050.47
Elmo1	52384.6	22164	23212.1	27850.4	24331.2	27738.8
Elmo2	1922.7	2264.47	2115.06	2086.59	2025.59	2484.2
Eloa	20418.5	13363.1	13251.1	17944.9	13020.9	13606.3
Elob	21667.7	34610.2	35190.8	24330	26166.8	23218.9
Eloc	75575	85435.1	36439.5	69690.1	72533.2	79032.1
Elovl1	2872.59	3438.83	3739.2	5168.04	3735.25	4696.62
Elovl5	3154.11	4085.91	3461.63	2555.48	3122.38	2685.39
Elp1	18079	29955.3	31708.3	15854.7	26190.4	12461.9
Elp2	6866.34	7407.21	5968.98	5090.29	5684.78	5835.77
Elp3	38427.7	17236.1	21603.5	24265.2	22917.6	31287.7
Elp4	8484.22	8053.67	3053.92	7109.08	12184.3	10421.8
Elp5	4424.74	5840.97	6158.33	4526.63	4370.2	4248.24
Elp6	665.034	627.963	550.615	736.602	860.159	652.345
Emb	60313	63680.9	62570	50798.3	51250.9	52739.3
Emc1	16467.1	12462.7	16076.6	14055.1	17561.7	13987.1
Emc2	3882.94	3406.67	4651.89	4265.97	4499.46	3959.91
Emc3	6159.33	9164.54	6862.79	6205.31	7071.56	6240.48
Emc4	2996.94	2836.72	3505.59	212.831	696.872	395.426
Emc6	383.228	517.14	158.088	396.687	595.492	476.574
Emc7	16774.2	16602	11249.3	18396.6	14287.5	14258.3
Emc8	17966.8	13875.2	17914.9	12743.3	12669.8	15105
Emd	10304.6	10848.4	10201.4	8018.01	8337.15	7925.17
Emg1	7938.88	8247.28	7995.51	5839.71	6081.62	6729.62
Emilin2	1964.69	1822.03	1769.85	3142.77	4092.04	2156.3
Eml2	13645.5	4425.94	13404.7	4302.5	14286.7	13057.7
Eml3	2685.8	1658.69	1713.34	3145.04	2637.38	2984.18
Eml4	31297.8	32661.3	26784.6	25658.5	28998.4	24997.1
Emsy	858.612	562.606	427.396	429.44	497.706	364.903
Enah	2776.66	3532.77	3935.74	2487.65	1667.92	2228.8
Endog	3389.27	4098.02	4323.18	4979.5	3847.3	4009.19
Eno1	1.53448e+06	2.1332e+06	1.23361e+06	1.4326e+06	1.1836e+06	1.25369e+06
Eno2	4288.19	5113.44	6065.09	5403.06	5518.95	5450.47
Eno3	7831.2	12415.6	9372.04	9901.96	10395.4	10263.2
Enoph1	6690.3	7620.94	7688.72	3457.61	4617.08	3625.06
Ensa	4610.24	5541.14	5962.1	5585.39	5011.01	5206.19
Eny2	4697.99	5053.47	4391.67	4123.28	1737.41	4256.79
Ep300	5100.7	4914.13	4509.21	3664.32	6056.43	5127.05
Ep400	18048.7	17286.3	16212.9	18210.9	17660.6	17645.3
Epb41	10370.6	9734.34	9876.7	13513.6	10632.6	11043.2
Epb41l1	775.801	5063.89	4484.67	4294.57	1141.36	4178.02
Epb41l2	33908.7	37367.6	30359.4	32086.4	25296	23659.6
Epb41l5	973.109	701.499	483.061	571.064	384.854	523.67
Epdr1	1544.86	1416.94	1309.68	1476.67	239.205	1720.8
Ephx1	1648.76	1650.69	1646.91	1997.98	1660.66	1633.81
Epm2aip1	1287.68	1637.78	1843.16	1532.79	1888.08	1799.43
Epn1	3540.67	4580.98	4273.51	3488.59	2283.8	3166.78
Epn3	1839.77	2516.43	2009.74	2028.84	1272.78	2020.83
Eprs1	111779	103190	117049	66775.7	97164.8	99430
Eps15	7317.59	7259.62	7584.51	4928.86	6458.69	4654.79
Eps15l1	7720.47	7707.23	8485.39	6910.66	6810.41	7372.23
Eps8	6775.65	10328.4	5374.94	3023.22	4475.54	6408.19
Epsti1	2038.63	2036.78	2390.48	3394.24	3816.91	3327.98
Eral1	1737.38	1447.23	934.759	1155.15	1196.94	1468.23
Erap1	8769.8	9536.49	9187.95	9080.15	8854.93	8123.89
Erbb3	662.148	1132.18	717.828	863.443	500.907	1461.38
Erbin	5796.76	3346.28	5380.16	3154.06	3123.85	3600.6
Erc1	3251.96	927.758	1039.51	3966.03	3688.62	4476.56
Erc2	389.95	236.528	406.058	252.815	266.693	253.304
Ercc1	1796.57	1982.49	1847.02	1843.08	1207.88	1505.6
Ercc2	1032.11	2198.52	1262.25	1277.52	1050.11	1243.2
Ercc3	6319.58	6591.23	6439.08	6536.33	2559.87	5365.71
Ercc4	561.38	616.941	662.995	457.865	541.424	517.914
Ercc6	3160.32	2749.32	3361.1	3975.67	3083.82	3273.17
Ercc6l	8236.15	6683.82	6737.83	7147.75	6075.65	7898.88
Erf	2339.6	3193.68	2881.43	1222.97	1207.92	2264.44
Erg	12576.5	1348.88	10506.2	13731.7	24804.7	10219.1
Erg28	2458.78	2932.73	2347.54	1836.79	1848.99	2247.93
Ergic1	9281.93	5944.47	7879.35	12505.9	14127.2	17266
Ergic2	1757.91	1936.35	2693.1	1490.35	1821.18	2713.4
Ergic3	1371.52	866.579	785.05	1377.51	330.72	2507.16
Erh	88669	101501	105118	81818.4	84045.4	84139
Eri1	6241.71	6565.59	6483.43	5752.42	5125.15	5152.41
Erlec1	949.199	1125.9	1049.74	1062.31	869.406	723.221
Erlin1	6826.81	4508.8	6277.56	6849.72	5441.22	7638.76
Erlin2	2662.71	2901.26	2929.23	2946	2598.8	2682.92
Ermn	4972.83	5556.79	6606.26	3826.19	4164.29	4337.31
Ermp1	14587	14506.8	16373	6815.6	15187.1	6730.14
Ero1a	21517.6	25486.1	26213.3	14089	18124.5	17270
Ero1b	2649.04	4880.2	2727.53	2710.53	2726.47	2744.38
Erp29	42264.6	45910	41345.7	33141.2	37513.2	36544.8
Erp44	13837.8	4916.8	5079.61	5023.35	14184.1	14175.9
Esco2	87.1884	64.3777	118.577	48.0545	10	10
Esd	47325.6	54684.8	51295.1	36479.2	36629.2	37204
Esf1	54402.3	39964.7	56526.5	59543.4	47427.7	66025.8
Espl1	10112.9	10554.9	8764.88	8935.28	8625.17	8636.07
Ess2	5086.49	5815.29	5348.74	4771.36	5477.63	5341.84
Esyt1	13511.5	10604	14273.1	8737.55	10495.9	8325.13
Esyt2	3777.98	6617.14	4932.39	3319.31	3352.77	6397.75
Etf1	47098.3	52174.9	52181.1	44030.2	42907.4	47960.9
Etfa	43913.9	38198.7	41492.5	31722.2	33018.8	31140.8
Etfb	31966	31900.8	29699.8	28358.2	26276.5	28600.8
Etfdh	12235.4	9329.83	12688.6	10008.1	6593.78	10184.6
Ethe1	2306.58	2246.79	2450.92	3694.54	4144.97	3768.72
Etnk1	643.605	666.311	906.062	401.489	346.719	3292.64
Etv1	529.129	459.427	299.791	3609.26	2695.25	827.984
Etv3	2408.53	1903.16	754.574	2613.67	2522.01	1346.02
Etv4	529.129	459.427	299.791	3609.26	2695.25	827.984
Etv5	529.129	459.427	299.791	3609.26	2695.25	827.984
Etv6	2964.21	1985.23	1504.44	1403.03	2028.63	1614.87
Eurl	481.902	250.681	233.006	92223	223.019	308.024
Evi2b	17886.8	8197.68	14030.4	6338.23	10326.8	9361.9
Evi5	6796.91	2712.66	3539.87	2760.13	5574.6	3090.23
Ewsr1	25880.8	21326.1	18995.1	23699.8	20665.7	26323.8
Exd2	635.362	728.263	760.338	674.461	716.451	487.994
Exo1	587.939	475.222	364.398	443.308	474.387	1026.49
Exoc1	10493.6	10266.1	8309.99	2564.86	6206.56	8297.94
Exoc2	74081.4	89209.9	105007	102279	102833	88763.2
Exoc3	4750.96	4701.45	5196.34	3224.44	4793.09	3980.43
Exoc4	7237.4	7763.14	5792.8	7330.03	7232.07	7994.99
Exoc5	2006.43	3504.35	3428.05	2655.36	2804.6	2450.05
Exoc6	5586.91	6909.86	6678.67	4898.19	5504.79	5119.48
Exoc6b	307.029	283.669	291.734	295.337	317.019	364.984
Exoc7	3774.34	3469.48	4005.51	1564.58	3109.92	3486.31
Exoc8	2292.05	2669.53	2060.45	2014.67	2188.28	3029.08
Exog	4132.62	3131.06	2722.91	3339.57	4005.42	2667.13
Exosc1	6501.85	6615.08	6662.31	5258.83	5667.59	5801.42
Exosc10	17824.9	17307.6	17245.4	19115.1	16227.4	18930.5
Exosc2	15949.5	14452	16313.3	13992	18358.8	17009.7
Exosc3	6710.82	7922.91	9410.77	4309.06	6648.12	4993.53
Exosc4	15820.1	15474.8	16265.5	13406.9	13689.9	13387.7
Exosc5	5133.26	5292.35	5804.75	4121.03	6336.97	5160.18
Exosc6	20106.4	18466.4	19312.5	16067	16592.6	15744.2
Exosc7	20497.1	20293.6	19478.8	14078.3	13340.5	15198.7
Exosc8	18591.6	12350.4	15520.7	10309.2	13764.6	16072.2
Exosc9	3494.22	2874.24	2919.49	2589.88	2352.23	2302.37
Extl3	6096.02	258.052	6488.73	2727.01	2409.65	2351.15
Eya3	1902.44	1872.55	2313.89	2866.82	1521.59	3034.16
Ezh2	2999.88	3220.22	2859.03	2560.34	3686.23	3211.15
Ezr	19841	15911	17413.2	20722.4	16495.2	18981.6
F2	4021.79	4239.69	4158.3	1669.23	2963.2	3345.03
F5	4471.13	2453.27	4577.12	4387.15	4288.96	3542.98
F8a1	2986.73	2971.51	2683.44	2701.13	2683.25	2303.63
Fabp3	8902.07	12339.6	12171.8	7247.49	6598.08	8432.05
Fabp4	19973.7	23397.9	23471.2	12258.2	15156.7	14383.5
Fabp5	117175	117836	110692	86321	96296.4	91693.4
Fadd	3011.99	2644.47	3149.16	2543.88	1735.36	2832.1
Faf1	6112.53	12422.1	13041.7	9224.73	6466.18	8542.52
Faf2	11373.2	10735.7	13555.9	11605.1	8652.6	10363.5
Faim	7515.75	7227.64	6732.68	10209.1	10005.1	7787.96
Fam102a	70.4366	72.4503	59.8115	130.129	134.503	104.191
Fam107b	24601.8	6641.8	3188.27	9250.79	21041.9	8802.26
Fam111a	5247.4	5777.64	5088.84	1806.47	4917.65	7100.22
Fam114a2	6259.07	3978.62	4214.1	4940.1	5318.45	6203.92
Fam118a	237.17	93.8352	95.9356	171.592	112.856	133.776
Fam118b	1754.17	2851.02	1970.81	2039.02	3384.74	2794.69
FAM120A	32870.9	29126	24828.8	30245	26179.1	16388.1
Fam120c	2057.19	2735.97	2463.87	2173.07	2095.6	2233.97
Fam133b	374.492	534.519	97.9811	698.337	711.187	470.865
Fam135a	192.151	168.133	68.8093	179.649	184.07	2722.87
Fam136a	2535.51	2698.34	2225.27	1814.12	2000.42	2138.42
Fam160b1	643.889	711.931	856.522	597.96	581.203	543.728
Fam162a	67722.1	45955.8	45452.7	55262.9	58105.7	55954.3
Fam168b	3562.97	4094.68	3035.93	2437.22	1125.34	1147.65
Fam172a	521.362	3222.14	797.493	4467.89	531.314	827.937
Fam185a	1945.76	2237.14	2227.15	2661.23	1088.37	3029.29
Fam207a	7060.48	6516.97	5791.82	6701.78	7483.26	5433.76
Fam20c	2642.01	2764.37	2311.82	1269.7	2546.88	2169.78
Fam210a	2668.58	3628.6	8386.31	5965.77	5940.74	7673.49
Fam234a	12595.6	16313	13847.6	8281.27	8288.77	9940.44
Fam241a	4043.07	4734.26	4218.22	3773.12	3777.34	3252.48
Fam32a	2639.98	2752.97	2855.14	2324.77	2889.86	2281.49
Fam3c	1772.99	2024.67	2904.02	2176.62	1177.04	1683.48
Fam50a	32528	32294.1	32391.7	31596.8	29829.9	32150.2
Fam50b	9643.87	9394.75	9622.98	9068.26	8290.98	7803.49
Fam53c	249.543	309.723	10	299.682	194.938	251.722
Fam76b	1294.44	836.6	990.063	1780.78	500.812	342.651
Fam83h	705.194	203.27	10	849.08	838.498	824.175
Fam89b	3264.29	2589.59	2690.72	1656.51	2817.44	805.911
Fam91a1	3342.02	2458.48	2740.83	3698.65	2722.81	3200.59
Fam98a	18389.4	18092.7	19327.3	16779.5	16521.8	17347.8
Fam98b	59077.9	65559.3	67279.8	35516.2	37514	32783.3
Fancd2	2319.81	1822.91	2496.62	1944.05	1635.84	1458.37
Fanci	1989.44	799.753	2278.37	767.006	1687.88	1214.71
Far1	10797.5	9770.16	12859.3	8091.68	9597.47	9593.07
Farp1	5592.75	4703.14	4092.81	3635.26	6716.07	5118.18
Fars2	3750.68	3713.61	3370.73	2660.38	3881.76	4436.48
Farsa	46046	51034.8	43671	44785.5	45529.3	47254.1
Farsb	52567.7	53238.6	51783.7	52635.5	53521	52623.7
Fasn	101886	114747	109818	107031	107687	115732
Fastkd1	336.004	5199.21	238.636	204.704	4717.12	130.344
Fastkd2	1136.36	2916.5	5507.44	1873.45	1984.6	1877.19
Fastkd5	4472.26	3098.67	3271.26	4514.66	3029.3	4384
Fau	21891.7	24141.6	38444.8	16943.5	25597.8	14854.2
Fbl	130261	110701	111849	231874	236336	156905
Fblim1	7872.93	9092.25	8650.39	7815.05	7335.9	7389.13
Fbll1	703.808	1068.62	784.129	547.889	402.414	523.736
Fbrs	553.302	265.393	820.453	341.31	304.012	294.43
Fbxl15	1929.86	1770.87	2458.81	1945.55	1537.42	2044.1
Fbxl8	240.5	178.82	206.436	220.131	238.91	217.155
Fbxo11	211.95	1262.58	424.529	314.314	2320.14	275.553
Fbxo22	5391.44	3619.05	6093.38	4969.89	5155.46	4362.81
Fbxo28	744.02	763.661	888.163	88.2664	870.323	549.243
Fbxo3	572.863	595.994	576.196	425.963	371.8	512.063
Fbxo33	135.923	845.689	452.455	404.554	240.475	383.844
Fbxo38	1675.95	2315.35	1879.02	2796.74	1146.94	2298.61
Fbxo42	368.63	240.455	645.516	532.596	625.491	270.64
Fbxo5	1206.04	1105.67	1049.86	652.599	1131.81	230.216
Fbxo7	613.236	2699.68	1670.27	1086.08	5170.88	4555.98
Fbxw11	500.515	594.987	658.374	593.158	502.049	554.702
Fbxw8	2165.55	1907.94	141.012	1513.1	460.735	521.734
Fcer1g	6477.34	6506.12	7009.77	8540.97	8516.27	8120.17
Fcf1	3813.79	4976.33	5138.91	2644.75	4219.76	3335.4
Fcgr1	1558.97	1859.65	1370.02	2247.14	2663.15	1704.8
Fcgr2	11826.8	13739.3	11074	13644.9	13064.2	12128.7
Fcgr3	4761.31	5118.84	3976.14	2757.91	3021.15	3077.38
Fcho2	3089.04	2845.73	2603.85	2852.39	2505.71	2672.7
Fchsd2	906.935	294.765	211.482	785.397	227.027	387.183
Fdps	86408.3	81331.1	77154.6	72061	61393.6	70891
Fdx2	571.505	454.893	687.098	146.469	353.822	239.724
Fdxr	6075.99	10161.3	4125.46	7811.78	13244.1	5914.89
Fech	2799.44	1980.39	2628.69	1405.41	2383.88	2449.45
Fem1b	3449.86	4097.24	4236.07	2584.38	2210.2	4440.62
Fen1	47448.9	50766.5	46741.1	39592.4	39203.8	39278.7
Fer1l5	8516.95	9100.83	8689.15	8046.9	7905.46	8045.43
Fermt3	25333.8	28986.5	26161.1	17434.4	20891.1	21648.4
Fes	72433.4	77305.9	79440.6	68257.2	65055.5	68991.7
Fez2	478.125	920.404	680.901	1065.87	280.133	513.896
Fgd3	4919.91	4909.91	4318.73	5154.9	5167.25	4107.52
Fgd4	937.797	960.526	994.353	1000.22	895.575	1426.74
Fgd6	854.292	2989.22	210.871	286.975	332.085	347.835
Fgfr1op2	633.086	539.161	659.834	602.971	815.347	1263.52
Fh	64839.7	69872.6	34053.6	42928.4	54357.7	52903.3
Fhl3	13437.2	10503.8	10709.2	13211.9	10775	11974.4
Fhod1	4191.81	5362.35	4911.03	5371.15	5365.57	6047.3
Fibp	2039.09	1632.99	1442.74	994.327	1631.13	1412.41
Fig4	2702.22	2871.75	4945.07	4668.85	5104	4145.77
Fignl1	4795.53	4968.59	5352.18	5001.57	4879.11	5715.9
Fip1l1	18953	11815.6	17880	17316.2	16981.2	11878.4
Fis1	10332.3	8852.41	7831.79	10546.5	9109.01	9670.64
Fiz1	637.9	513.08	651.854	506.621	608.48	344.409
Fkbp11	14732.3	14606	15207.9	12277.6	12845.4	12831.8
Fkbp15	4046.58	4079.82	3900.59	5216.04	2136.48	4659.49
Fkbp1a	5490.45	5858.99	8317.19	3807.24	3274.73	4169.26
Fkbp2	20713.7	19623.9	21379.3	21863.9	24499.1	25087.2
Fkbp3	124383	97862	128720	102546	107533	98208.3
Fkbp4	125806	129742	130527	117486	110856	97425.6
Fkbp5	14814.3	13003.3	14563.3	14630.5	13631.1	12761.8
Fkbp8	3459.48	3721.92	2299.33	1797.21	1049.54	1566.43
Flad1	2986.16	3293.55	3964.05	3470.16	2786.97	2030.74
Flcn	2362.17	2889.66	2872.58	2730.85	1819.28	1859.35
Fli1	4268.91	3517.16	4267.51	5393.65	5816.34	5199.93
Flii	23132.9	23737.3	23957.4	20010.8	18308.2	19781.3
Flna	100885	66425.4	66092.6	78215.8	75848.6	61874.4
Flnb	116527	43274.1	49788.4	74615.2	76133.8	64445.1
Flnc	5735.55	5289.65	4336.11	9256.53	9382.38	9517.51
Flot1	4620.95	10344.7	7234.01	3889.61	3253.46	11810.5
Flot2	3797.63	2256.42	2221.21	1390.03	2390.97	2382.75
Flrt2	753.572	715.321	729.388	831.187	1079.98	873.152
Flt1	1605.49	1908.88	1676.86	1356.24	1735.48	1262.34
Flvcr1	2080.38	2270.75	2099.45	2152.13	2358.72	1677.34
Fmc1	618.701	527.719	2016.53	914.279	1197.79	1974.38
Fmn1	3934.9	3302.91	3153.67	2797.73	4769.47	3999.41
Fmnl1	14556.7	13900.4	13480.1	13129.8	15387.4	14300.1
Fmnl2	1018.45	1359.79	3545.69	2663	4292.47	3679.57
Fmnl3	7781.6	6882.11	7421.74	7830.13	7136.79	7501.88
Fmr1	24689.6	19339.5	18851.8	23820.4	21389.7	17276.9
Fn1	2591.17	2541.12	3131.47	2632.12	2606.04	2613.82
Fn3krp	347.529	376.472	376.788	186.879	249.303	235.066
Fnbp1	5389.59	6074.55	6592.48	5277.2	4253.87	5005.76
Fnbp1l	679.717	244.521	441.903	366.74	7517.45	453.993
Fnbp4	14202.8	18939.3	21763.2	9267.03	8420.81	16683.9
Fndc3a	2308.99	3515.08	3302.1	3213.26	3091.61	2514.85
Fndc3b	734.762	1020.44	710.756	512.16	768.216	887.637
Fnip1	2650.2	1808.25	2375.35	4877.05	5902.65	4186.85
Fnip2	3027.25	2145.11	2869.26	2307.68	1898.41	2268.06
Fnta	14975.3	14754.6	13576.5	11779.2	13728.1	4685.99
Fntb	13450	16242.9	13745.9	15570.5	14473.5	13817
Focad	4776.02	3791.79	3788.05	3873.98	4015.47	3367.54
Fosl1	11576.3	6637.12	10112.2	16392.3	6914.92	8021.08
Fosl2	147.463	173.394	653.291	188.367	703.095	262.898
Foxj3	4235.78	4160.08	4915.16	4552.09	3884.28	3417.38
Foxk1	6748.03	7610.67	7705.22	8037.46	6782.23	7085.55
Foxk2	1663	1773.5	1206.26	1378.98	1396.02	1622.23
Foxo1	944.253	1753.05	1552.07	1357.87	1441.72	1705.99
Foxo3	1509.9	2822.79	2556.25	4845.11	4533.22	5167.73
Foxo4	944.253	1753.05	1552.07	1357.87	1441.72	1705.99
Foxo6	944.253	1753.05	1552.07	1357.87	1441.72	1705.99
Foxp1	3921.03	4215.85	3471.55	3656.88	4292.93	2235.53
Foxp4	802.281	797.951	802.22	1035.85	1143.74	856.41
Foxr1	682.777	428.321	771.855	782.105	665.638	663.247
Foxred1	1570.22	1620.73	2325.07	1392.94	1111.9	889.154
Fpgs	4219.34	6880.2	6051.54	5091.77	5107.82	5774.88
Fra10ac1	3311.69	2799.59	2539.43	2846.67	2784.12	1837.81
Frg1	21571.8	11507.1	21402.7	28123.2	24035.1	20798.3
Frmd4a	1632.68	2006.2	2075.05	2174.35	2310.26	1981.85
Frmd8	1421.49	1657.55	1955.1	3610.65	1350.32	1440.78
Frmpd1	529.771	68.6485	620.506	605.029	572.182	765.693
FRRS1	1739.63	1521.69	1349.71	1357.42	1555.16	1362.05
Frs2	203.277	273.291	193.886	269.901	10	55.8244
Fth1	87256	73880.7	87545.5	69612.6	81203.9	65365.7
Ftl1	1236.71	764.567	962.902	677.877	1375.83	1581.58
Fto	3928.2	2809.53	2368.39	4230.63	5510.56	18281.3
Ftsj3	25601.5	27926.3	26562.9	24384.5	22341	22440.8
Fubp1	74020	71465.8	71841.5	64791.1	67807.8	70116.8
Fundc2	1983.53	2021.05	2684.18	2166.11	1613.1	2243.44
Fus	206169	204448	206584	130172	163846	154683
Fut8	208.123	2725.94	131.288	861.539	565.156	505.864
Fv4	1583.59	1316.92	1411.74	1870.86	1578.11	1726.44
Fxn	22720.7	25723.4	18394.8	18399.3	16855.3	34208.5
Fxr1	8471.88	5685.03	7321.55	17290.9	26849.9	6428.47
Fxr2	21760.9	22158.3	19213.1	27583.5	29284.6	17930.7
Fxyd5	5692.38	6259.28	6531.8	4990.74	3580.6	3012.72
Fyb1	63888.9	63676.4	56281	59459.3	22172.3	45402.7
Fyco1	67.9784	870.335	693.306	408.773	131.571	422.256
Fyttd1	7747.54	8780.3	7406.23	7029.33	9097.41	8360.42
G3bp1	267826	282206	266105	269484	265128	249651
G3bp2	35876.3	61253	34718	53883.3	43707.7	49122.9
G6pd2	100898	101192	102186	59779	88554.8	83490.9
G6pdx	107700	117283	111949	65483.9	93482.1	86591.7
Gaa	8650.75	10343.4	11047.1	13834.8	6214.33	13319.2
Gab2	4860.11	4169.29	1704.53	393.325	212.34	326.341
Gab3	1040.67	2421.8	826.981	2023.92	1413.94	2253.6
Gabarap	7246.71	7914.31	7958.43	10774.6	10309.6	9098.97
Gabarapl1	72.0671	104.13	89.639	208.844	159.115	121.081
Gabarapl2	4318.44	5886.45	4647.43	3812.85	3161.81	4471.57
Gabpa	18487	16130.6	15747.9	19551.8	15956.5	22920
Gabpb1	3374.25	3970.04	4142.57	2901.18	2679.06	4400.41
Gabpb2	1356.73	918.963	860.309	3838.08	744.694	1278.19
Gadd45gip1	6753.9	8028.41	4644.05	6177.33	6003.76	5790.51
Gak	9375.14	10404.2	8897.05	10808.5	10670.2	9848.4
Gale	1899.34	1970.45	2655.86	2159.29	2187.32	2529.15
Galk1	64142.6	66267.6	68775.4	54132.5	51341.7	53305.6
Galk2	10701.5	9183.77	10702.2	12517.3	10959.2	7981.93
Galm	4992.17	442.17	384.821	554.723	320.658	373.7
Galns	834.332	1026.5	688.433	805.104	1037.2	1021.99
Galnt1	278.326	304.162	238.74	342.003	319.116	299.587
Galnt2	2769.51	3858.59	3179.66	1612.97	5851.66	3418.86
Galnt3	701.337	784.989	474.348	448.085	598.64	757.594
Galnt6	1350.97	1275.49	1074.15	109.725	94.9516	1104.42
Galnt7	22912.2	23735.3	23924.9	20124.3	19514	19088.9
Gamt	369.441	612.045	712.508	544.911	815.883	448.41
Gan	1875.31	1665.64	1658.87	1343.17	1592.76	1685.6
Ganab	57982.9	43515.7	56895.1	55817.8	55386.9	56636
Gapdh	515837	339270	955104	628207	872415	924031
Gapdhs	2556.64	2387.24	2242.35	886.167	664.96	2112.57
Gapvd1	15691.2	15806.6	14455.8	14877.2	15816.3	14745.1
Gar1	12956.9	16820.4	16420.9	7328.34	6908.5	11028.1
Gars1	44916.9	46222.4	51092	53416.7	52945.4	52236.1
Gart	59766.5	77592.7	70024.3	71632.8	73241.6	58869.4
Gas7	1322.23	1744.35	1802.26	2419.44	2210.72	8734.98
Gatad2a	78752.1	105895	129288	91839.3	79090.8	71308.4
Gatad2b	27555.7	32590.3	25254.5	29527.4	28902.9	26808.9
Gatb	6524.98	8610.72	9223.71	8650.77	7707.54	11094.3
Gatc	1130.34	1605.68	729.181	778.922	860.009	907.073
Gatd1	2595.75	7004.8	2754.57	8806.14	7198.03	7608.86
Gatd3a	18757.1	12956.1	8028.29	14791.1	13452.3	10361
Gba	7430.09	11112	6376.07	5873.28	5702.9	4013.28
Gbe1	9314.85	7304.28	6351.61	9439.28	7001.7	7237.43
Gbp4	5621.6	2496.17	3882.31	6009.96	6225.66	6092.78
Gcat	28044.7	26466.2	30763.5	22808.5	21732.7	21179.4
Gcc1	330.458	138.758	393.673	1149.6	321.473	295.55
Gcc2	3841.28	3673.66	3181.93	4122.68	4525.67	5179.33
Gcdh	1954.3	11633.6	2341.97	2495.05	9777.25	3258.8
Gcfc2	1509.01	1193.24	1410.19	1807.23	1447.73	1329.92
Gch1	353.654	266.317	152.728	252.655	291.643	519.795
Gclc	13416	10867.2	14086.2	11776.3	11888.7	10685.1
Gclm	10219	7070.93	7143.6	7846.78	10139.9	13754.9
Gcn1	17893.5	19389.5	18630.1	15469.2	15797.6	14278.8
Gcsh	18629.9	18226.7	19374.3	10480.8	13748.2	14818
Gde1	1958.03	1974.19	1775.59	8634.1	2920.19	8350.44
Gdi1	20994.5	20866.1	23329.1	16781.4	22430.5	8890.73
Gdi2	125662	119988	122814	117566	114335	118958
Gdpd1	2789.53	3512.13	2071.59	2175.02	3597.64	1706.43
Gemin2	14711.3	17924.3	16900.6	14311.5	17289.3	17398.9
Gemin5	21894	19913.2	16397.9	23067.4	21312.5	26343.2
Gemin6	7130.88	10367	10313.3	7062.62	9308.15	6170.15
Gemin7	4211.83	4271.39	4256.71	3278.42	3289.98	3485.33
Gemin8	3001.31	3921.2	3247.19	2855.3	3386.58	3205.81
Gen1	1625.63	1565.09	1189.59	1564.61	1516.95	2185.25
Get1	525.441	272.117	485.13	406.575	535.847	516.66
Get3	35063.6	35070.4	32190.1	21767.7	25180	26426.4
Get4	6705.32	4956.49	6090.7	6486.6	5663.01	6728.77
[truncated: 4,324 more rows]
